# Supplementary material for: Inappropriate antibiotic prescribing in Ethiopian hospitals: a systematic review
Source: Int J Clin Pharm. 2026 May 12;48(4):1228–45. doi: 10.1007/s11096-026-02157-5 (PMC13369434; doi:10.1007/s11096-026-02157-5)
Supplement: Supplementary file 3 — Supplementary file3 (XLSX 73 KB) [file 11096_2026_2157_MOESM3_ESM.xlsx]

## Sheet: Sheet1
	Title	Author	Year	Publication type	Study period	Center	Study setting	Regions	Study Design	Aim of the study	Data source/ collection method	Analysis type	Site description (hospital size, etc)	Drug class	Drugs	Total sample size (n)	Reasons for use	Key findings	Prevalence of inappropriatness	nature or characteristics of inappropriateness	Predictive factors towards inappropriateness	Type of guideline used for evaluation	Limitations	Notes	Department-specific
	Ceftriaxone Use Evaluation in Western Zone Tigray Hospitals, Ethiopia: A Retrospective Cross-Sectional Study	Tewodros Shegute, Mulugeta Hiruy, Haftom Hadush, and Leake Gebremeskel	2023	Original article	December 2015 to August 2016	Multicenter	Two General hospitals; Kahsay Abera and Mearg hospitals	Tigray	Cross-sectional	To evaluate the appropriateness of ceftriaxone use at Kahsay Abera and Mearg hospitals in the Western zone of Tigray, Ethiopia.	Data were collected retrospectivily from patients’ medication records to record the indications, dose, quantity dispensed, duration of therapy, and coadministered drugs with ceftriaxone; the criteria used for describing the interactions between ceftriax_x0002_one and other coadministered drugs were obtained from http://drugs.com website	Descriptive statistics	This study was conducted in Kahsay Abera and Mearg hospitals. Kahsay Abera Hospital is situated in Setit Humera town, It has 210 beds and provides several medical services for an estimated 742,000 catchment population including migrants from Sudan and Eritrea. Mearg Hospital is located in Tsegede woreda, Dansha town, It serves an estimated 299,594 catchment population including migrants; it has 1…	Cephalosporinsporin	Ceftriaxone	800	KAH= Empiric 262 (65.5%), Prophylaxis 94 (23.5%), Kinetic 44 (11.0%)… MH= Empiric 375 (93.8%), Prophylaxis 8.0 (2.0%), Kinetic 17 (4.2%).	The appropriateness of ceftriaxone use in Kahsay Abera and Mearg hospitals was 247 (61.8%) and 252 (63%), respectively, in which about one-third of patients’ charts were not compliant with the standard treatment guidelines of Ethiopia for general hospitals. In Kahsay Abera and Mearg hospitals, the empiric use of ceftriaxone was 262 (65.5%) and 375 (93.8%), respectively.	KAGH= 153/400 (38.3%) and MGH=148/400 (37%)	KAGH: indication 109/153=(71.2%), dose 11/153=(7.2%), frequency 1/153= (0.7%) duration 32/153=(20.9%). MGH: indication 77/148=(52.0%), dose 24/148=(16.2%), frequency 4/148=(2.7%), duration43/148= (29.1%)	N/A	Ethiopia treatment guideline	As the study design was a retrospective cross-sectional study,it confers limitations inherent to this type of design which may underestimate the rate of inappropriate use of ceftriaxone. The evaluation was relied merely on the patients’ medical records for which practices might have actually been different on the ground		Not specific
	Surgical site infection and antimicrobial prophylaxis prescribing profile, and its determinants among hospitalized patients in Northeast Ethiopia: a hospital based cross-sectional study	Habtemariam Alekaw Habteweld, Mohammed Yimam, Abate Wondesen Tsige, Yehualashet Teshom Wondmkun, Bedilu Linger Endalifer & Kassahun DiresAyenew	2023	Original article	October 2022 to January 2023	Single center	Debre Berhan Comprehensive Specialized Hospital (DBCSH)	Amhara	Cross-sectional	To evaluate surgical antimicrobial prophylaxis prescribing patterns, Surgical SSI, and its determinants in the surgical ward of DBCSH	The complete prospective chart review was done for all patients until discharge. ASHP guideline, UpToDate version 21.6, and specifc guidelines from the Ministry of Health of Ethiopia were used for evaluat_x0002_ing the appropriateness of SAP used. Prophylactic surgical antimicrobials were registered as appropriate when the right antimicrobial is utilized to the right indication at the right time,…	Descriptive statistics	This study was conducted at DBCSH The Hospital has four major wards including Medical, Surgical, Pediatrics, and Gynecology and Obstetrics. There are 4 surgeons and the surgical ward unit is equipped with around 39 beds and serves an average of 80 people a month.	Cephalosporinsporin, pencillins, nitroimidazole (antiprotozoal)	Ceftriaxone, metronidazole, ampicillin	204	Prophylaxis 204 (100%)	78% of patients were exposed to inappropriately used prophylactic antimicrobials and 62.2% of these were exposed to inappropriately selected antibiotics.	159/204= (78%)	Indication 98/159= (62.2%), timing of administraton 122/159= (76.8%), duration 117/159= (73.2%), One patient might have multiple inappropriate prescriptions (no enough information was given on the total number of inappropriate prescription).	N/A	Ethiopian treatment guideline and Clinical practice guidelines for antimicrobial prophylaxis in surgery (2013)	Te present study period was short which resulted in a small sample size. Variables related to health professionals, antiseptics used for patient preparation, methods used for equipment sterilization, and type of anesthesia used were not included due to resource shortage		Surgical ward
	Antimicrobial Use-Related Problems Among Hospitalized Pediatric Patients: A Prospective Observational Study	Kidu Gidey, Solomon Girmay Aregawi, Berhane Yohannes Hailu, Solomon Weldegebreal Asgedom, Yirga Legesse Niriayo	2024	Original article	September 2019 to November 2019	Single center	Ayder Comprehensive Specialized Hospital	Tigray	Prospective cohort	To evaluate the prevalence of antimicrobial use-related problems and risk factors among hospitalized pediatric patients	Two trained pharmacists were involved in the data collection. A senior clinical pharmacist supervised the data collection. The data collection tools were pre-tested on 20 patients and little amendments were made. The data from the pretest, however, were not part of the study results. The data were collected prospectively.	Descriptive and inferential staistics	The study was conducted at Ayder Comprehensive Specialized Hospital. It is a 500-bed facility, is one of the tertiary hospitals in the nation and serves as a teaching hospital and a referral center for approximately 10 million people in northern Ethiopia.	Anti-TB, cephalosporin, glycopeptides, fluoroquinolones, macrolides, aminoglycoside, penicillins	Ceftriaxone, ampicillin, metronidazole, gentamicin, vancomycin, ceftazidime, amoxicillin, azithromycin, ciprofloxacin, anti-TB, meropenem,cotrimoxazole	232	Prophylaxis 75 (32.3%), Emperic 157 (67.7%)	One or more antimicrobial use-related problems have occurred in more than half of the patients (53.9%). The commonest antimicrobial use problems were unnecessary antimicrobial therapy (22.8%) followed by need additional antimicrobial therapy (16.4%). In a multivariate logistic regression model, patients with comorbidities and hospital stays exceeding one week were predictors of antimicrobial use-…	125/232=(53.9%)	Unnecessary use of antimicrobials 53/177= (29.9%), needs additional antimicrobials 38/177= (21.5%), dosage too low 35/177 =(19.8%), dosage too high 24/177 (13.6%), Ineffective antimicrobial therapy 20/177= (12.4%), non compliance 6/177 (3.4%), adverse drug reaction 1/177= (0.6%). n= 177 is the total number of inappropriate prescription	Patients with comorbidities were more likely to have antimicrobial use-related problems AOR: 1.84, 95% confidence interval (CI): 1.04–3.27). Similarly, patients with a length of stay >1 week were more likely to have antimicrobial use-related problems (AOR = 1.88, 95% CI: 1.08–3.26)	Cipolle’s drug-related problems classification was used.	The hospital lacks its own antibiogram, and information on microbiology and antimicrobial susceptibility results were largely unavailable for most patients. This absence of data makes it challenging to assess the appropriateness of prescribing antimicrobials. Although identification of the predictors in the present study might provide important clue based on the included variables, there are othe…	The authors method used to calculate the prevalenace and types of inappropriate prescription were wrong.	Pediatric ward
	Drug Dose Adjustment Practices in Patients with Renal Impairment at Ayder Referral Hospital, Mekelle, Northern Ethiopia	Kidu Gidey, Naod Gebre-Samuel, Fantahun Molla, Solomon Abrha, Abrham Wondimu, Admassu Assen, Wondim Melkam, Gurudutta Pattnaik	2015	Orginal artilce	August 2012 to February 2013	Single center	Ayder Referral Hospital	Tigray	Cross-sectional	To assess the drug dose adjustment practices in patients with renal impairments in Ayder Referral Hospital , Mekelle, Ethiopia	Data was collected retrospectiely from medical records	Descriptive statistics	ARH is 400 bed teaching and referral hospital and it is the only referral hospital in the region. It provides general outpatient, inpatient and emergency services for about eight million people in Tigray and neighboring regions.	Multiple drug class not limited to antibiotics	Multiple drugs	422	Not Specified	Among the prescribed drugs, 42.5 % of them required dose adjustment for renally impaired patients. The group of drugs that needed dose adjustment was anti-microbial (59.2%) with ciprofloxacin being the most frequently prescribed one.	81/145= (55.9%), n= 145 is the number of patients who were on antibiotics	N/A	N/A	No spacific guideline (but they used MDRD for estimating GFR)	Nothing reported by the authors	I calculated the prevalence from table 5	Medical ward
	Burden, risk factors, and management of neutropenic fever among solid cancer patients in Ethiopia	Samuel Agegnew Wondm, Ephrem Mebratu Dagnew , Sumeya Tadesse Abegaz, Mekdes Kiflu and Bekalu Kebede	2022	Original article	January 2017 to February 2021	Single center	University of Gondar Comprehensie and Specialized Hospital	Amhara	Retrospective cohort	To assess the burden, risk factors, and management of NF among	Data were collected retrospectively from patient’s medical charts	Descriptive statistics	This is a tertiary teaching hospital serving about 5 million people. The hospital has 518 beds and sees between 350 to 400 patients each day	Multiple drug class incluidng chemotherpy and antimicrobails	Several regimns of chemotherpy, Ceftazidime plus vancomycin, Cefepime plus vancomycin, Meropenem plus vancomycin, Metronidazole plus ceftriaxone, Cefepime, Ceftazidime	416	Not Specified	Among patients who need primary prophylaxis, 68% of patients did not get appropriate primary prophylaxis, and 30%, 71%, and 93% of prescribed anti_x0002_bacterial, anti-fungal, and anti-viral agents were inappropriate according to Infectious Disease Society of America Guideline, respectively.	16/54= (29.6%), n= 54 is the number of patients who were on antibiotics	Wrong indication 16/16= 100%	N/A	Infectious Disease Society of America Guideline	This study has several limitations. This study was conducted in one hospital setting; the result may not be generalized to whole health care centers in Ethiopia.	I used table 8 to calculate the prevalence	Oncology ward
	Antimicrobial use related problems and determinants in surgical ward of Ethiopian tertiary hospital	Yirga Legesse NiriayoI, Melisew Ayalneh, Gebre Teklemariam DemozI, Nigusse Tesfay, Kidu Gidey	2023	Original article	December 2018 to April 2019	Single center	Ayder comprehensive specialized hospital	Tigray	Prospective cohort	To investigate antibiotic use related problems and their determinants among hospitalized surgical patients.	Patients were recruited during admission using a simple random sampling technique. All patients were followed up daily until discharge. Data from each patient were collected daily to check for any changes in the treatment. The data were collected through patient interviews and expert reviews of patient’s medical, medication, and laboratory records. Fifth-year clinical pharmacy students were emplo…	Descriptive and inferential staistics	The study was conducted at Ayder Comprehensive Specialized Hospital. Ayder comprehensive specialized hospital, a 500-bed facility, is one of the tertiary hospitals in the nation and serves as a teaching hospital and a referral center for approximately 10 million people in northern Ethiopia.	Fluoroquinolones, penicillins, macrolides, cephalosporins, glycopeptides	Ceftriaxone, metronidazole, cloxacillin, amoxacilin, cephalexin, ciprofloxacin, vancomycin, ceftazidime, gentamycin	272	Not Specified	The commonly identified antibiotic use related problems were the need for additional drug therapy, unnecessary drug therapy, and dosage too high. Cephalosporin was the most commonly implicated class of antibiotics in these drug related problems, followed by penicillin and metronidazole.	167/272= (61.4%)	Unnecessary drug Therapy 41/167 (24.5%), Needs additional drug therapy 80/167(47.9%), Ineffective drug therapy 22/167= (13.2%), dosage too high 33/167= (19.8%), dosage too low 21/167= (12.6%), adverse drug reaction 6/167= (3.4%), non-compliance 20/167 (12.0%), Note: a total of 223 drug related problems occured among 167 patients	Prolonged hospitalization (AOR: 3.57, 95% CI: 1.91–6.70), number of medications >5 (AOR: 2.08, 95%CI: 1.10–3.94), and lower qualifications of practitioners [general practitioners (AOR: 10.27, 95%CI: 4.13–25.58) and surgical residents (AOR: 2.28, 95%CI: 1.12–4.63)] were predictors of antibiotic use related problems.	Cipolle’s drug-related problems classification was used.	The findings of this study could be affected by the differences in population demographics, disease distribution, healthcare system, qualification of healthcare providers and methods employed, it should be extrapolated to other countries with caution. Moreover, this study was a single-center study; therefore, it might not be generalizable to the general population	The higher prevalnce might attributed to counting non adherance in the list?	Surgical ward
	Evaluation of Antibiotic Use in Medical Ward of Fitche District Hospital, North Showa Zone, Oromia Region, Ethiopia	Addisu Alemayehu Gube, Rufael Gonfa and Tarekegn Tadesse	2017	Original article	March 2016 to May 2016	Single center	Fitche hospital	Oromia	Cross-sectional	To evaluate antibiotic use practice in medical ward of Fitche hospital, North Showa Zone, Oromia region, Ethiopia.	Retrospectively from patient card in medical card	Descriptive statistics	Fitche hospital North Showa Zone, Oromia region, Fitche hospital has different departments and wards like OPD, medical, gynecology, pediatrics, and surgical ward.	Cephalosporins, tetracyclines, fluoroquinolones, penicillins, macrolides, aminoglycosides	Ceftriaxone, doxycycline, ciprofloxacin, metronidazole, chloramphenicol, norfloxacine, cloxacillin, cotrimoxazole, gentamycin, ampicillin, clarithromycin, augmentin, cephalexin	200	Empiric 163 (81.5%), Kinetic 32 (16%) Prophylactic 5(2.5%)	14(7%), 5(1.5%) and 10(5%) were inappropriate dose, frequency and duration respectively.	29/200= (14.5%)	Inappropriate dose 14/29(48.3%), Inappropriate frequency 5/29=(17.2%) and Inappropriate duration 10/29=(34.5%)	N/A	No spacific guideline	Nothing reported by the authors		Medical ward
	Surgical site infections and prophylaxis antibiotic use in the surgical ward of public hospital in Western Ethiopia: a hospital-based retrospective cross-sectional study	Belayneh Kefale, Gobezie T Tegegne, Amsalu Degu, Mulugeta Molla, Yitayih Kefale	2020	Original article	June 2020 to July 2020	Single center	Finote Selam General Hospital	Amhara	Cross-sectional	To assess the prevalence of SSIs and surgical antibiotic prophylaxis practice, and identifying the gap in practicing prophylactic surgical antibiotic use	Proper training was given for the four clinical pharmacists involved in the data collection. Data were retrospectively collected from the patients’ medical record. Patients’ medical record was reviewed from the time of patient admission to discharge.	Descriptive statistics	It is one of the biggest general hospitals in Northwest Ethiopia and provides specialized ser_x0002_vices in five major departments: Pediatrics, Surgery, Gynecology, Outpatient Department, and Internal Medicine.	Cephalosporins, penicillins, Imidazole derivative, fluoroquinolones, aminoglycosides	Ceftriaxone, ciprofloxacillin, ceftriaxone plus metronidazole, cloxacillin, ceftriaxone plus gentamicin plus metronidazole	281	Prophylaxis 249 (100%), No antibiotics 32 (11.4%)	Of the prescribed antibiotics, 7.2% were inappropriate and 5.4% of these antibiotics’ dosage was inappropriate.	124/249= (49.8%), n= 249 is the total number of patients were on antibiotics	Inappropriate antibiotic choice 17/124= (13.7%), inappropriate dose62/124 (50.0%), wrong indication 14/124= (11.3%), wrong timing 31/124 (25.0%),	N/A	WHO guideline, American Society of Health System Pharmacists guidelines, Ethiopian standard treatment guideline of 2010 for general hospitals	The main limitation is the retrospective nature of the study	Not all of these categories are mutually exclusive (e.g., one patient could receive the wrong drug and wrong dose and without indication). However, since the study does not state exact overlap, I assume a maximum overlap.	Surgical ward
	Antibiotics Prescription Practice for Inpatients Clients at St. Paul’s Hospital Mellinium Medical College in Addis Ababa, Ethiopia: Cross Sectional Study	Ketema D, Mekonnen A and Demissie DB	2019	Original article	March 2016 to April 2016	Single center	St Paul’s Hospital millennium Medical College	Addis Ababa	Cross-section	To assess prescription practice for inpatients clients at St Paul’s Hospital millennium Medical College	Data were collected prospectively through chart abstraction, observation and interview.	Descriptive statistics	The study was conducted in SPHMMC. It is the second largest hospital in the country with a catchment population of more than 5 million. Currently it has 392 beds, with an annual average of 200,000 patients. Approximately 75% of the patients receive medical services free of charge. It has over 1,300 clinical and non-clinical staff.	Penicillins, cephalosporins, nitroimidazoles, glycopeptide, aminoglycoside, fluoroquinolones, macrolides, tetracyclines	Vancomycin, ciprofloxacin, cotrimoxazole, cloxacillin, nitrofurantoin, meropenem, ceftriaxone plus with metronidazole, ciprofloxacin plus metronidazole, ceftriaxone plus azithromycin, ampicillin plus gentamycin, ceftriaxone plus vancomycin plus metronidazole, vancomycin plus metronidazole, vancomycin plus metronidazole plus Ant- TB, ceftriaxone plus vancomycin plus cotrimoxazol, cloxacillin plus …	264	Prophylaxis 103 (44.6%), Empiric 128 (55.4%), n= 231 is the number of patients who take antibiotics	The most frequently prescribed antibiotics were third generation cephalosporin alone which accounts 48.92% of all antibiotics prescribed for clients and cephalosporin (ceftriaxone, cefotaxime and ceftazidime) in combination with metronidazole were 16.88% and cephalosporin in combination with Vancomycin were prescribed for 9.96% for inpatients clients. 38%	142/231= (61.5%)	N/A	N/A	Clinical practice guidelines for antimicrobial Prophylaxis in surgery guideline for prophylaxis for surgical patients admitted to surgical ward and the Infectious Diseases Society Of America (IDSA) 2016	Nothing reported by the authors	This study simply state the prevalnce of inappropriate antibiotic prescribing practices without the details.	Pediatrics, internal medicine and surgical wards
	Antimicrobial use-related problems and their costs in surgery ward of Jimma University Medical Center: Prospective observational study	Gosaye Mekonen TeferaI, Beshadu Bedada Feyisa, Tsegaye Melaku Kebede	2019	Original article	April 2017 to July 2017	Single center	Jimma University Medical Center. It is, located 345 km southwest of Addis Ababa, the capital of Ethiopia. Surgery department has been run by 8 seniors, 43 residents, 5 general practitioners, and medical interns as rotation and provides services approximately for 5060 patients annually.	Oromia	Prospective cohort	To assess the prevalence of antibiotic use-related problems at the surgical ward, to determine predictors for antibiotic use_x0002_related problems at the surgical ward, and to evaluate direct out of pocket cost/ extra cost of medication incurred due to irrational use of antibiotic at the surgical ward from the patients and the government perspective	All patients included in the study were followed daily from the time of admission for surgery until discharge. The distinction between prophylactic and therapeutic use of antimicrobial was differentiated after discussion with attending surgeon for post operation antibiotic use. Then the data collectors reviewed and filled patient’s information from the patient chart and through an interview.	Descriptive and inferential staistics	Jimma University Medical Center Surgery department has been run by 8 seniors, 43 residents, 5 general practitioners, and medical interns as rotation and provides services approximately for 5060 patients annually.	Penicillins, cephalosporins, aminoglycoside, fluoroquinolones, imidazole derivative	Ceftazidime, ciprofloxacin, crystalin pencillin, cloxacillin, ampicillin, chloramphenicol, ceftriaxone, metrendazole, ampicillin plus chloramphenicol, ceftriaxone plus metrendazole	300	Prophylaxis 142/347= (41.2%), Empiric 203/347= (58.8%)	Dose too low was the top ranking ABURPs (32.9%), followed by dose too high (20.7%). The top cause of ABURPs was: wrong low dose for dose too low, inappropriate longer duration for dose too high, a drug with overlapping effect for unnecessary antibiotic therapy, too late to change IV to PO for unclassified ABURPs, can’t afford medication for non-compliance and additive or synergistic needed for ne…	208/300= (69.3%)	Wrong Dose (Too Low) 114/347= (32.9%), Wrong Dose (Too High) 72/347= (20.7%), Unnecessary Therapy 59/347= (17.%), Unclassified Problems 42/347= (12.1%), Non-compliance (e.g., missed doses) 19/347= (5.5%), Need additional antibiotic 17/347= (4.9%), Need different antibiotic 16/347= (4.6%), Adverse drug reaction 8/347= (2.3%).......n= 347 is the total inappropriate antibiotics prescription not the …	ABURPs were more likely among patients receiving antibiotics for surgical prophylaxis [AOR=6.834] and for both prophylaxis and therapy [AOR=8.211], compared to therapy alone. Patients with cardiothoracic conditions were less likely to develop ABURPs than those with GIT conditions [AOR=0.040]. Those with CDC wound class I and II had higher risks [AOR=14.939 and 33.555] compared to patients without…	American Society of Health-System Pharmacists (ASHP 2013), World Health Organization (WHO 2016), Infectious disease Society of America (IDSA) anti_x0002_microbial prophylaxis and therapeutic guidelines, and Ethiopian standard treatment guideline 2014.	Nothing reported by the authors		Surgical ward
	The appropriateness of ceftriaxone utilization in government hospitals of Eastern Ethiopia: A retrospective evaluation of clinical practice	Firehiwot Amare, Tigist Gashaw, Mekonnen Sisay, Yohannes Baye and Tewodros Tesfa	2021	Original article	January 2016 to December 2016	Multicenter	Four governmental hospitals, namely: Hiwot Fana Specialized University Hospital (HFSUH), Jugel Hospital (JH), Federal Harar Police Hospital (FHPH), and South-East command III Hospital (SECIIIH).	Harari	Cross-sectional	To evaluate the appropriateness of ceftriaxone utilization in government hospitals in Harar town.	Retrospectively from medical records of the patients	Descriptive statistics	Multi centered; HFSUH is a tertiary care teaching hos_x0002_pital, JH is a regional hospital of Harari regional state while FHPH and SECIIIH are government hospitals that provide medical services for the military base in the area and their families.	Cephalosporin	Ceftriaxone	271	Not Specified	The result of ceftriaxone use evaluation showed that majority (n=190, 70.1%) were found to be inappropriate. The inappropriate utilization was primarily due to wrong indication (indications for which ceftriaxone was not the primary option) (n=114, 60.0%) followed by wrong duration (n=54, 28.4%).	190/271= (70.1%)	Incorrect indication 114/190= (60.0%), Incorrect duration 54/190= (28.4%), Incorrect dose 3/190=(1.6%), Incorrect frequency 3/190= (1.6%), Combination 16/190= (8.4%)	N/A	Ethiopian standard treatment guideline	The retrospective nature of the design was a bottleneck in extracting the required data from medical records. In addition, since the data were extracted from patients’ medical record, missing or incomplete data were another limitation of the study	The authors reported inapporpriatness in 3 categories; appropriate, inappropriate and indeterminate	Medical, pediatric, surgical, ICU, Ambulatory (TB clinic), emergency, gynacology/obstetrics
	“A breach in the protocol for no good reason”: a surgical antimicrobial prophylaxis experience in an Ethiopian academic medical center	Veronica Afework, Segni Kejela and Nebyou Seyoum Abebe	2023	Original article	June 2018 to June 2021	Single center	Tikur Anbessa Specialized Hospital	Addis Ababa	Cross-sectional	To determine the rate of SAP utilization, the appropriateness of the existing pattern of antibiotic use in the perioperative period, the rate of “extended” prophylactic administration of antibiotics beyond the time limit for SAP protocols and whether there is any impact of the “extended” use on the rate of surgical site infections compared to the standard use	An institutional retrospective study on patients that underwent elective open surgical interven_x0002_tions over the course of a 3-year period, from June 2018 to June 2021. The patients involved in the study were treated under the surgical units of breast and endocrine surgery, hepato-pancreatico-biliary surgery, colorectal surgery and vascular surgery.	Descriptive and inferecial statistics	This study was conducted at Tikur Anbessa Specialized Hospital, the largest academic medical center in Ethiopia. It is located in the capital city, Addis Ababa and provides both medical and educational services at a sub-specialty level.	Not specified	Not specified	220	Prophylaxis 199(100%), No antibiotics 21 (9.5%)	An“extended” antibiotics administration beyond 24 h after the surgery was found in 40.2%. Gastrointestinal and hepato-pancreatico-biliary surgery patients had 7.9-fold rate of“extended” surgical antimicrobial prophylaxis beyond 24 h. The overall rate of surgical site infection was 15(6.8%). The “extended” regimen of prophylactic antibiotics had no efect on the rate of surgical site infections.	105/199= (52.9%)	Not indicated but given 25/105= (23.8%), Extended duration (beyond 24hr) 80/105= (76.2%)	Gastrointestinal and hepato-pancreatico-biliary surgery patients had 7.9-fold rate of“extended” surgical antimicrobial prophylaxis beyond 24 h, AOR 7.89 (95% CI 3.88–20.715.62, p value<0.0001).	No specific guideline	Its retrospective design and its associated biases. In addition, pediat_x0002_ric and pregnant population have not been included in the study, so it would not be possible to generalize the findings to these groups.	The authors mentioned that during post oprative period all patents treated with Ceftriaxone 1g IV bid, however nothing has been said about the types of antimicrobals used as a prophylaxis or used in patients with no clear indication (inappropriate)	Surgical ward
	Evaluation of ceftriaxone utilization in medical and emergency wards of Tikur Anbessa specialized hospital: a prospective cross-sectional study	Alemayehu Sileshi, Admasu Tenna, Mamo Feyissa and Workineh Shibeshi	2016	Original article	February 2014 and June 30	Single center	Tikur Anbessa Specialized Hospital	Addis Ababa	Cross-sectional	To evaluate the appropriateness of ceftriaxone use in medical and emergency wards of Tikur Anbessa Specialized Hospital	Data were collected retrospectively by trained pharmacists via reviewing medication charts of patients admitted during the study period by using patient data collection format. The content of the data collection format was designed to record patient information, disease condition, admission and discharge dates, working diagnosis, past medical history, physical examination, sign and symptoms, abno…	Descriptive and inferential staistics	Tikur Anbessa Specialized Hospital which is located in Addis Ababa, Ethiopia. Tikur Anbessa Specialized Hospital is an 800 bed tertiary care teaching hospital of Addis Ababa University. This hospital offers diagnosis and treatment forapproximately 370,000 - 400,000 patients a year	Cephalosporins	Ceftriaxone	314	Empiric 274(87.3%), Specific 5(1.6%)	Inappropriate use of ceftriaxone was observed in most of cases (87.9 %), the greatest proportion of which was attributed to inappropriate frequency of administration (80.3 %), followed by absence of culture and sensitivity test (53.2 %).	276/314= (87.9%)	Inappropriate frequency of administration 222/276= (80.3 %), followed by absence of culture and sensitivity test 146/276= (53.2 %), inappropriate duration of treatment 138/276= (50 %), dose 58/276= (21 %), indication 51/276=(18.5 %) and drug-drug interactions 24/276= (8.7 %)... One patient might have multiple inappropriate prescriptions (no enough information was given on the total number of inap…	Inappropriate when used as empiric than specific therapy… (AOR= 36.98(3.884:352.072)	Ethiopian standard treatment guideline 2010, WHO guideline 2013 and The Sanford Guide to Antimicrobial Therapy 2012	The present study focused only on internal medicine and emergency departments. But, a more representative result would be obtained if other departments (for example, surgical and orthopedic) were included. Additionally, local prospective studies done on drug utilization of ceftriaxone are limited. Hence, it was not possible to make comparison as the reader wanted to see. The study did not also sh…	The higher prevalenace of inappropriatenss maybe attributed to higher percentage of emparic tratement (the authors consider all emparic traetements as inappropriate) and drug interactions	Medical and emergency ward
	Antibiotics Use Evaluation for Pediatrics at Nekemte Referral Hospital, East Wollega Zone, Oromia Region, West Ethiopia	Lishan Asefa, Getu Bayissa and Zelalem Abera	2016	Original article	Feburary 2013 to May 2013	Single center	Nekemte Referral Hospital	Oromia	Cross-sectional	To evaluate antibiotic use pattern for pediatrics at selected health institutions.	Medical records of the patients (retrospective)	Descriptive statistics	Nekemte Referral Hospital is the major health service providing governmental institute in the Nekemte town. It is the only referral hospital in East wollega zone and gives different health service for more than 1,756,952 populations.	Penicillin, sulfonamides, cephalosporin, aminoglycosides, macrolides, tetracycline	Cotrimoxazole, amoxilline, chloramphenicol, gentamicine, cephalexin, ceftriaxone, crystalline penicillin, cloxacilline, erythromycin, ciprofloxacin, augmentin, ampicilline, ben. Penicillin, procaine penicillin Fortified, doxicycline, norfloxacin, azithromycin	341	Prophylactic treatment 10 (2.93%), Empirical treatment 285 (83.58%), Kinetic/definitive treatment 46 (13.49%)	The study reveal that most antibiotics were prescribed for empirical treatment and least as prophylactic treatment, 83.58% and 2.93%, respectively. There were inappropriate dose 16.62%, inappropriate frequency 7.51% and inappropriate duration 10.46%. More than seven concomitantly prescribed drugs have the potential drug-drug interaction. Also 11.80%, 2.95% and 23.06% were not indicated dose, freq…	129/373 =34.6% (n=373 is the total number of prescription)	Inappropriate dose 62/129= (48.1%), inappropriate frequency 28/129= (21.7%), inappropriate duration 39/129= (30.2%)	N/A	Ethiopian standared treatment guideline	Nothing reported by the authors	The authors coniders the number of prescription to calculate the percentage of inappropriatness (one patients might have multiple prescriprtions)	Pediatric ward
	A prospective observational study of drug therapy problems in medical ward of a referral hospital in northeast Ethiopia	Yaschilal Muche Belayneh, Gedefaye Amberbir and Asrat Agalu	2018	Original article	March 2014 to May 2014	Single center	Dessie referral hospital	Amhara	A prospective cohort	To determine the frequency of DTPs in the medical ward of Dessie referral hospital	Data were collected by trained graduating class clinical pharmacy students using pre-tested data collection checklist. Data were collected from patient cards, med_x0002_ical charts, physicians’ ward rounds and the multidiscip_x0002_linary morning meetings.	Descriptive statistics	Dessie referral Hospital (DRH), is serving Dessie town and the surrounding population of about 7 million. This hospital is the only referral hospital in the northeastern part of Ethiopia. There were 165 health professionals working in the hospital. It has dif_x0002_ferent Wards among which Medical ward is the one giving specialized medical services to the patients. There was no pharmaceutical car…	Multiple class	Multiple drugs	147	Not Specified	A total of 147 patients were included, 75.51% of whom experienced at least one drug therapy problem. During the 3 month period a total of 159 drug therapy problems were identified of which needs additional drug therapy (35.85%) was the most common followed by unnecessary drug therapy (30.19%) and dosage too low (13.2%). Antibiotics, 75 (40.32%) was the most frequent drug class involved in drug th…	75/192= (39.1%), (n=192 is the total number of prescription)	N/A	N/A	Cipolle’s drug-related problems classification was used.	This study didn’t determine the severity and outcomes of DTPs. Information on past medication history was mainly obtained from the patients or attendants as documentation was scanty. Identification of an ADR was based on clinical assessment made by physicians. Thus the findings might be an underestimate of the number of ADRs. When DTPs were identified, the physicians were informed for ethical rea…	The authors aim was to study the DTP of all drugs not limited to antimicrobials. They had a reporte of 192 antibiotic prescriprtioons were issued (not number of participants). Regarding the characterstics of inappropratness no detail information spacific to antibotics were given.	Medical ward
	Evaluation of Vancomycin Utilization in the Medical and Gynecology Wards of Felege Hiwot Comprehensive Specialized Hospital, Northwest Ethiopia	Baye Yrga Adugna, Zewdu Yilma Dlie, Biset Asrade Mekonnen, and Abebe Tarekegn Kassaw	2023	Original article	May 2022 to July 2022	Single center	Felege Hiwot Comprehensive Specialized Hospital	Amhara	Cross-sectional	To assess the appropriateness of vancomycin usage patterns and their practical application in hospitalized patients	The data were collected by three pharmacists retrospectively from medical records. They were given guidelines on how to use the data abstraction format and for what purposes. Tey were trained on the ethical standards of confdentiality and data management before taking part in the data collection process	Descriptive statistics	Felege Hiwot Comprehensive Specialized Hospital, currently provides comprehensive care to patients in need of pediatrics, medical, ophthalmological, surgical, gynecolog_x0002_ical, orthopedic, intensive care units, and a wide range of other settings.	Glycopeptides	Vancomycine	265	Prophylaxis 35 (13.2%) Empiric 230 (86.8%)	Among the 265 study participants, the finding indicates that 57.36% and 39.25% were due to incorrect doses and durations, respectively. Only 17.4% of patients had sensitivity tests.	424 /670= (63.3%) (refer end of table 2 and start of 3). (n= 670 is total number of prescription.)	Incorrect indication 77/424= (18.2%), incorrect duration 104/424= (24.5%) incorrect dose 152/424= (35.8%), inappropriate frequency 57/424= (13.4%), combination 34/424= (8.0%)	N/A	Ethiopian standard treatment guideline	Nothing reported by the authors	I have used the number of prescription to calculate inapprorpiate antibiotics prescribing practices instead of number of patients, refere table 3	Medical and gynecology Ward
	Risk Factors for Inappropriate Antimicrobial Therapy Among Patients with Hospital-Acquired Infection at Jimma Medical Center: A Prospective Observational Study	Genene Adane Debela, Behailu Terefe Tesfaye, Mengist Awoke Yizengaw	2022	Original article	October 2020 to April 2021	Single center	Jimma Medical Center	Oromia	Prospective cohort	To identify inappropriate antimicrobial therapy and its risk factors among patients with HAIs at Jimma MedicalCenter	Two data collectors (one clinical pharmacist and one BSc nurse) were trained on the objectives of the study, the data collection tool, and the data collection process. Patient’s medical charts andpatient interviews were the sources used for extracting the relevant data. For each patient admitted to surgical, internal medicine, and gynecology/obstetrics ward, their medical chart was assessed daily…	Descriptive and inferential statistics	It is the only teaching and referral hospital in the southwestern part of the country, providing services for approximately 16,000 inpatient, 220,000 outpatient attendants, 12,000 emergency cases and 4,500 deliveries in a year coming to the hospital from the catchment population of about 15 million people.	Cephalosporin, glycopeptides, fluoroquinolones, macrolides, aminoglycoside, penicillins	Ceftriaxone, metronidazole, vancomycin, ceftazidime, cephalexin, ciprofloxacin, meropenem, azithromycin, gentamicin, norfloxacin, doxycycline, ampicillin, amoxicillin/clavulanic acid, erythromycin	300	Not Specified	About three-fourths (76.0%) of patients with HAIs were treated inappropriately. The frequent class of inappropriate AMT was an inappropriate choice, (44.1%), followed by an inappropriate dose, 88 (38.1%), and inappropriate indication, 59 (24.2%). On multivariable logistic regression, patients having culture finding, taking metronidazole, and taking vancomycin were significantly associated with in…	228/300= (76.0%)	Inappropriate choice 102/228= (44.1%), Inappropriate dose 88/228= (38.1%), Inappropriate indication 59/228= (24.2%), Inappropriate frequency 32/228 (14.0%), Prolonged duration 20/228= (8.8%), Inappropriate route 8/228= (3.5%)	Having culture finding (AOR = 0.32, 95% CI: 0.13–0.81, p = 0.016), taking metronidazole (AOR = 0.25, 95% CI: 0.13–0.49, p = 0.001), and taking vancomycin (AOR = 2.93, 95% CI: 1.57–5.48, p = 0.001) were identified as predictors of inappropriate AMT.	IDSA, CAUTI, SSI22 and Ethiopian standard treatment guideline	Culture and sensitivity tests were performed for only a small proportion of the participants, thus in most cases, the attending clinicians diagnosed infections based on clinical criteria. Furthermore, the consideration of a single-center and small sample size may have affected the power of the present study.		Internal medicine (84.3%), followed by surgical (69.2%) and gynecology/obstetrics (62.3%) wards
	Appropriateness of antibiotics use and associated factors in hospitalized patients at University of Gondar Specialized Hospital, Amhara, Ethiopia: prospective follow-up study	Demssie A. Anteneh, Zemene D. Kifle, Gizeaddis B. Mersha, and Tewodros T. Ayele	2021	Original article	March 2020 to June 2020	Single center	University of Gondar Specialized Hospital	Amhara	Prospective cohort	To assess the appropriateness of antibiotics use and associated factors among hospitalized patients	The data collectors were trained on the protocol, patient and prescriber interview, and chart review systems. Amendment of any inconsistency was made by the principal investigator.	Descriptive and inferential statistics	The hospital is one of the largest hospitals in Ethiopia which provides all types of care, majorly focused on curative and rehabilitative service for more than 5 million people in Amhara regional state. It is also a teaching and research center for different professionals and students. Currently, the hospital has more than 500 beds providing inpatient services at dif_x0002_ferent wards. Internal …	Cephalosporin, glycopeptides, fluoroquinolones, macrolides, aminoglycoside, penicillins	Ceftriaxone, vancomycin, ampicillin, cotrimoxazole, ceftazidime, azithromycin, cefalexin, gentamycin, ciprofloxacin, metronidazole.	303	Empiric276 (91.08%), Specific 27 (8.9%)	The appropriateness of antibiotics use among hospitalized patients was (8.6%). Males have used antibiotics more appropriately than females, while employed study participants were used antibiotics more appropriately than nonemployees. Moreover, patients who received antibiotics after blood culture and cerebrospinal fluid culture were used antibiotics more appropriately than patients who received a…	277/303= (91.4%)	Patients not received empirical antibiotics within 24 h of evaluation 120/277(43.2%), patients not received empirical antibiotics according to NG 158/277= (57.1%), no culture performed/imaging from the suspected site of infection 235/277= (84.8%), patients not received pathogen-directed therapy based on confirmation 253/277= (91.1%), no adapt antibiotics dose and dosing interval based on renal fu…	Being male(AOR)= 5.99 95% CI 2.00-7.98), employed (AOR=7.29) 95% CI 1.34-9.58), having blood (AOR)=2.74 95% CI 1.09-8.37) and cerebrospinal fluid culture (AOR= 5.82, 95% CI 1.84-5.63), and patients who believe that the prescribed antibiotics prevent complication of the disease associated with appropriate antibiotics use (AOR)=4.21 95% CI 1.33-7.35)	Infectious disease society of America, Ethiopian standard treatment guideline	Poor medical documentation on the patient chart, resident unavailability in the ward, and poor culture-based therapy practice. The other limitation of the research was a single-centered study, which limits this result to generalization.	The authors used RAND modified Delphi method to evaluate appropriatness.I do not think the evaluation criterias are not what we are look for.	Medical ward
	Drug dose adjustment in patients with renal impairment attending a specialized referral hospital, Northwest Ethiopia	Mequanent Kassa Birarra, Gashaw Binega Mekonnen, Dessalegn Asmelashe Gelayee, Nega Tezera Assimamaw, Zemene Demelash Kifle	2022	Original article	March 2018 to May 2018	Single center	University of Gondar comprehensive specialized hospital	Amhara	Cross-sectional	To investigating drug dose adjustment in renal impaired patients attending a specialized hospital	Data was taken from patient medical charts and medical records retrospectively. A standard data recording format was used, it was prepared by reviewing different literature for important variables to drug dose adjustment in renal impaired patients and it was tested in the same setting prior to the main data collection and the necessary adjustment was done.	Descriptivs statistics	UOG is one of the oldest teaching hospitals in the country and it serves around five million surrounding people. University of Gondar comprehensive specialized hospital is a 400 bed and there are 783 health care workers within it. The hospital has different departments and clinics in it: internal medicine, pediatrics, gynecology/obstetrics, surgery, dentistry clinic, psychiatry clinic, HIV clinic…	Multiple class	Multiple drugs	84	Not Specified	Eighty-four patients with 257 prescription entries were included in the study. Of which 75 prescription entries need a drug dose adjustment. The overall rate of inap_x0002_propriate dose adjustment was 42.6% (32/75). Inappropriate dose adjustment was more common with vancomycin (14.3%) and ciprofloxacin (6%). Inappropriate drug dose adjustments were associated with patients having intermediate re…	25/50= (50%)… n=50 is the number of prescription with antibiotics	Inappropriate dosing 25/25= (100%)... Amoxacillin (2.4%), ciprofloxacillin (6%), cotrimoxazole (2.4%), vancomycin (14.3%), hydroclhlorothiazide (3.6%), metformin (3.6%), Norfloxacillin (2.4%)	N/A	Drug Prescribing in Renal Failure: Dosing Guidelines for Adults and Children	Some important data were missed and incomplete in the patient’s files. For example, a total of 30% of patient files were excluded in the current study due to missing and incomplete data, which decreased our sample size. This directly affects the generalizability of the study.	I USED table 4 to calculate the prevalence	Medical ward
	Drug-related problems among patients with infectious disease admitted to medical wards of Wollega University Referral Hospital: Prospective observational study	Firomsa Bekele, Ginenus Fekadu, Kumera Bekele, Dinka Dugassa and Jiregna Sori	2021	Original article	May 2019 to August 2019	Single center	Wollega University Referral Hospital	Oromia	Prospective cohort	To assess the magnitude and determinants of drug therapy problems among infectious disease patients admitted to the medical wards	One medical doctor, two nurses, and three pharmacists were recruited for data collection; one clinical pharmacist was assigned to supervise the data collection process.	Descriptive and inferential statistics	WURH is found in Nekemte town, the hospital serves as a teaching hospital, treatment, and research center.	Cephalosporin, glycopeptides, macrolides, aminoglycoside, sulfonamide	Ceftriaxone, gentamycin, vancomycin, cotrimoxazole	172	Not Specified	Over the study period, 123 (71.51%) patients had drug-related problems. Need for additional drug therapy was the widely occurred drug-related problem that accounts for(22.77%), and the most common drug-associated with the drug therapy problem was ceftriaxone (44.77%). This inappropriate use of ceftriaxone might be due to the preference of physicians to prescribe this broad spectrum antibiotic in …	123/172= (71.51%)	Need additional drug therapy 107/470=(22.77%), unnecessary drug therapy 99/470= (21.06%), and ineffective drug therapy 96/470= (20.42%), non-adherence 89/470=(18.94%) and adverse drug events 79/470= (16.81%)… n= 470 is the total number of inapprorpiate prescription.	Polypharmacy (adjusted odds ratio (AOR)=2.505, 95% confidence interval (CI): 1.863–11.131), length of hospital stay⩾7days (AOR=4.396, 95% CI: 1.964–7.310), and presence of co-morbidity (AOR=2.107, 95% CI: 1.185–4.158, p=0.016) were determinants of drug-related problems.	No specific guideline	The impacts of the DRPs on the disease outcome of the infectious disease patients were not measured. Besides, we only evaluate DRPs among infectious disease patients admitted to the medical ward which lacks generalizability	The appropriateness of drug therapy was assessed by using Medscape, Up-to-date, lexicom, and Micromedex and different guidelines.	Medical ward
	Antimicrobial Use-Related Problems and Predictors among Hospitalized Medical In-Patients in Southwest Ethiopia: Prospective Observational Study	Tadele Mekuriya Yadesa, Esayas Kebede Gudina, Mulugeta Tarekegn Angamo	2015	Original article	February 2014 to March 2014	Single center	Jimma university specialized hospital	Oromia	Prospective cohort	To assess antimicrobial use related problems and associated factors among patients admitted at Jimma University specialized hospital.	The charts of all hospitalized patients who received an antimicrobial agent were reviewed, and description, current diagnoses, co-morbidities and medications was recorded anonymously in a patient specific protocol using the pre_x0002_prepared data abstraction format. Each patient was then asked for compliance related prob_x0002_lems and the responses filled to the same checklist.	Descriptive and inferential statistics	Jimma university specialized hospital is the only referral hospital in southwest Ethiopia with a bed capacity of 523. The hospital does not have a formal antimicrobial stewardship program and there are no restrictions or specific guidelines on antimicrobials use. It has the catchment population of over 15 million. The internal medicine department of the hospital has over 80 beds for inpatients an…	Not specified	Not specified	152	Not Specified	Out of 152 study participants, at least one antimicrobial use problem was identified among 115(75.7%). Accordingly, additional antimicrobials were needed by 45(29.6%) of the patients, whereas they were unnecessary among 44(28.9%). Similarly, 17% of the patients were non-compliant to at least one antimicrobial therapy, while 8.6% experienced at least one type of adverse drug reaction. On the other…	115/152= (75.7%)	Needs additional antimicrobial/s 48/206=(23.3%), unnecessary antimicrobial/s 45/206= (21.8%), dosage too low 48/206= (23.3%), non compliance 29/206= (14.0%), dosage too high 23/206= (11.2%), ineffective antimicrobial/s 14/206= (6.8%), actual/Potential ADRs 14/206= (6.8%), n= 206 is the total number of prescription	The coverage of the infectious medical condition in the national guidelines (AOR = 4.888) and the duration of hospital stay (AOR =3.086) were the determinants of the antimicrobial use problems.	IDSA	Nothing reported by the authors	The higher prevalenace of inappropriatenss maybe attributed to the inclusion of non compliance (17.0%), actual/Potential ADRs (8.6%).	Medical ward
	Utilization Assessment of Surgical Antibiotic Prophylaxis at Ayder Referral Hospital, Northern Ethiopia	Said Aden Mohamoud, Teshager Aklilu Yesuf and Eskinder Ayalew Sisay	2016	Original article	March 2015 to April 2015	Single center	Ayder Referral Hospital	Tigray	Cross-sectional	To assess rate of compliance to Surgical Antibiotic Prophylaxis guidelines at Ayder Referral Hospital	All relevant data were retrieved from patients’ medical records. Data abstraction checklist form was pre_x0002_tested on small pilot scale (n=10) and subsequently modified to ensure that the data would provide valid information.	Descriptive statistics	ARH is the only referral and teaching hospital in the region and has 400 beds. It provides services for about nine million people.	Cephalosporins, penicillins, Imidazole derivative	Ceftriaxone, ampicillin, ceftriaxone plus metronidazole, amoxicillin plus metronidazole, ceftriaxone plus metronidazole	196	Prophylaxis 122 (62.2 %), No antibiotics 74 (38.12)	Of the total of participants, 62.2% received SAP but prophylaxis was needed in 58.2%. The total compliance to SAP guideline was 21.9% and 25% for national Standard Treatment Guideline and American Society of Health-system Pharmacist guideline respectively. Selection of SAP (national STG 100% versus ASHP Guideline 89.5%) was the most deviated parameter from SAP guidelines followed by duration (63.…	153/196= (78.1%)	Dose too low 6/153= (3.9%), dose too much 6/153= (3.9%), broad/Unnecessary combination 85/153=(55.6%), Indicated but not administered 31/153=(20.3%), Not indicated but administered 7/153= (4.6%)… the calculation is not well clear, I used table 4.	N/A	Ethiopian standard treatment guideline and ASHP guideline	Primarily, it is single institution study with small sample size; so due care should be given if the results of this study are to be generalized for SAP practice across the other institutions in the country. The study is a cross-sectional type and thus it did not investigate cause and effect relationship. Moreover, the current study did not consider two important parameters of SAP namely timing a…		Surgical ward
	Magnitude of Appropriate Use of Surgical Antibiotic Prophylaxis and Associated Factors Among Surgical Operated Patients in Tibebe Ghion Specialized Hospital, Bahirdar, Northwest Ethiopia	Mulat Agalu	2023	Thesis	January 2023 to August 2023	Single center	Tibebe Ghion Specialized Hospital	Amhara	Cross-sectional	To assess magnitude of appropriate use of surgical antibiotics prophylaxis and associated factors among surgically operated patients	Data will be collected using structured data collection format from patient’s charts	Descriptive and inferential statistics	TGSH is one of specialized hospitals in Amhara regional state, which is a teaching hospital under College of Medicine and Health Sciences of BahirDar University located in BahirDar, Ethiopia. The hospital started its activity in November, 2018 G.C and is working in different departments of which surgery is one	Cephalosporins, Imidazole derivative	Ceftriaxone, ceftriaxone plus metronidazole, cefazolin, ciprofloxacin, cefazolin plus metronidazole, ciprofloxacin plus metronidazole	412	Prophylaxis 358 (100%), No antibiotics 57 (13.8%)	Among the patients for whom prophylaxis administered, 79 (22.3%) of prescriptions were appropriate. Ceftriaxone and metronidazole were most commonly prescribed prophylactic agents in 209 (58.9%). The most common reasons for appropriate prophylaxis were dosage, 355(100%), indication, 328(92.4%), duration of administration, 238(67%), choice of antibiotics, 110(31%) and timing of administration, 91(…	276/358= (77.4%)	Inappropriate indication 27/276= (9.8%), inappropriate choice 245/276= (88.8%), inappropriate duration of prophylaxis 117/276= (42.4%), inappropriate tyiming of prophylaxis administration 266/276= (96.4%), One patient might have multiple inappropriate prescriptions (no enough information was given on the total number of inappropriate prescription).	Availability of first line prophylactic antibiotics is 16.8 times increased appropriateness of surgical antibiotic prophylaxis use than non-availability at the time of prescription (AOR95%CI=16.834(7.687-36.865, p=0.01). Patients after prostatectomy received prophylactic antibiotics 4.115 times appropriately than patients after cholecystectomy (AOR=4.115(95%CI, 1.404-12.048, p-value=0.010)). Pati…	WHO guideline	Since the study is cross sectional, cause and effect relationship was not investigated. The study was conducted only in general surgery, hepatobiliary, urology and neurosurgery wards. Therefore, it was not generalizable to other surgical specialties and there was wrong documentation of medical records of patients that led to retrieval of charts of non-surgical patients.		Surgical ward
	Evaluation of surgical antimicrobial prophylaxis and incidence of surgical site infection at borumeda hospital, northeast ethiopia: Retrospective cross-sectional study	Getachew Moges, Lielet Belete, Yohannes Mengesha, Solomon Ahmed	2020	Original article	April 2017 to March 2019	Single center	Borumeda hospital	Amhara	Cross sectional	To evaluate antimicrobial prophylaxis, to determine the incidence of SSI, and to identify associated risk factors at the surgical ward of BMH	The data were collected by two trained nurses who had no working relation to the hospital after recruiting and training with the supervision of the principal investigators using a data abstraction format which was developed after reviewing rele_x0002_vant literatures such as SSI prevention guidelines of AHSP, WHO, CDC and Healthcare Infection Control Practices Advisory Committee and different stu…	Descriptive statistics	The hospital serves 2–4 million residents. It has different departments; medical ward, outpatient, pediatric, gynecology, surgical ward, ophthalmic, dermatology, psychiatry, and multidrug resistance Tuberculosis isolated room.	Cephalosporin, fluoroquinolones, penicillin, Imidazole derivative,	Ceftriaxone, ceftriaxone plus metronidazole, ciprofloxacin, cephalexin plus metronidazole, cloxacillin	227	Prophylaxis 196 (100%), No antibiotics 21 (11.4%)	Prophylaxis was administered to 188 (82.8%) surgical cases. Prophylaxis was recommended for 151 (66.5%). Out of these, only 143 (94.7%) received prophylaxis. One hundred seventy-four (78.4%) of the procedures had appropriate indication.	196/227= (86.3%)	Inappropriate indication 49/196= (25.0%), Inappropriate choice 137/196= (69.9%), Inappropriate dose 33/196= (16.8%), Inappropriate duration 38/196= (19.4%).. I used table 4.	N/A	ASHP guideline, WHO, CDC and Healthcare Infection Control Practices Advisory Committee and different studies.	The study design was retrospective and hence data on modifiable risk factors such as techniques in the operating room, including sterile field, aseptic technique, personal protective equipment, and surgical hand hygiene antiseptics used for patient preparation, type of anesthesia used, and variables related to health professionals were not available from patient charts and not assessed in the pre…		Surgical ward
	Prospective evaluation of Ceftriaxone use in medical and emergency wards of Gondar university referral hospital, Ethiopia	Asnakew Achaw Ayele, Begashaw Melaku Gebresillassie, Daniel Asfaw Erku, Eyob Alemayehu Gebreyohannes, Dessalegn Getnet Demssie, Amanual Getnet Mersha, and Henok Getachew Tegegn	2018	Original article	January 2017 and March 2017	Single center	Gondar university referral hospital	Amhara	Cross-sectional	To evalute the appropriateness of ceftriaxone use in medical and emergency wards of Gondar university referral hospital	Data were collected prospectively from medication charts by two of the principal investigators using a pretested data collection tool. The data collection tool included two parts.	Descriptive and inferential statistics	GURH is a teaching hospital which acts as referral center for four district hospitals in the area. It has more than 1000 beds with a range of specialties, including internal medicine, pediatrics, surgery, gynecology, psychiatry, HIV care, and an outpatient clinic.	Cephalosporin	Ceftriaxone	390	Empiric 310 (79.5%), Specific 16 (4.1%), Prophylactic 64 (16.4%)	Ceftriaxone was empirically used in 79.5% of cases. The most common indications of Ceftriaxone were respira_x0002_tory tract infections (29.3%), central nervous system infections (24.1%), and prophylactic indications (16.4%). The mean duration of ceftriaxone therapy in our study was 11.47 days, with a range of 1-52 days. More than two-thirds (80.2%) of ceftriaxone use were found to be inappropria…	313/390= (80.2%)	Inappropriate frequency 305/313= (97.4%), culture and sensativity test 268/313= (85.6%), inappropriate duration 184/313= (58.8%), inappropriate dose 70/313= (22.3%), drug drug interaction 50/313=(15.9%), inappropriate indication 50/313= (15.9%) ...One patient might have multiple inappropriate prescriptions (no enough information was given on the total number of inappropriate prescription).	Empiric treatment with ceftriaxone (AOR = 22.57; 95% CI, [4.66-41.47]), and the presence of coadministered drugs (AOR = 4.12; 95% CI, [1.62-8.05]) was significantly associated with its inappropriate use	American Society of Health System Pharmacist’s Criteria for Drug Use Evaluation and Ethiopian Standard Treatment Guideline	The present study excludes departments other than emergency and internal medicine such as surgical ward, which could have underestimated the overall findings. Since there are limited local prospective studies regarding ceftriaxone use, most of the comparisons were made with retrospective studies. Finally, the present study did not consider renal function of patients which is important to interpre…	Considering emparic treatment as inappropriate therapy may escalte the prevalence of inapprorpiate rate.	Medical and emergency wards
	Antibiotic Prescription Trends Among Pediatric Patients in Dessie Comprehensive Specialized Hospital, Ethiopia	Yohannes Mengesha, and Sualih Mohammed	2025	Original article	March 2022 and April 2022	Single center	Dessie Comprehensive Specialized Hospital	Amhara	Cross-sectional	To assessed antimicrobial prescription patterns in pediatric patients at Dessie Comprehensive Specialized Hospital,	Data were collected retrospectively from medical records of patients	Descriptive statistics	The hospital’s medical services include surgery, obstetrics and gynecology, maternal and child health, medicine, pediat_x0002_rics, neonatal care, and critical care, as well as a clinic for antiretroviral therapy (ART) and tuberculosis (TB).	Cephalosporin, glycopeptides, fluoroquinolones, macrolides, aminoglycoside, penicillins	Ceftriaxone, ampiciline plus gentamycine, ceftriaxone plus metronidazole, ceftriaxone plus vancomycine, ampiciline plus gentamycine, ceftriaxone or ceftazidine plus vancomycine, augmentin, amoxicillin, azithromycin	157	Prophylaxis 28 (16.9%), Empiric 112 (95.5%), Not documented 5 (4.5%)	Among 157 analyzed prescriptions, most patients (55.4%) were hospitalized over 5 days. Severe acute malnutrition (27.4%) and meningitis (14%) were the leading causes of admission. Ceftriaxone (51%) and augmentin (19%) were frequently prescribed, with inappropriate use noted in 10.2% of cases.	16/157= (10.2%)	N/A	N/A	Ethiopian standard treatment guideline	It was a small, cross_x0002_sectional study conducted over a short period at a single government facility, limiting its generalizability to national data. Only routine laboratory and hematological tests were performed, as additional investigations were not feasible in this setting. Additionally, antibiotic prescribing patterns were influenced by government-supplied drug availability, as most pati…	This study simply state the prevalence of inappropriate antibiotic prescribing practices without the details.	Pediatric ward
	Management of hospital-acquired infections among patients hospitalized at Zewditu memorial hospital, Addis Ababa, Ethiopia: A prospective cross-sectional study	Segen Gebremeskel TassewI, Minyahil Alebachew Woldu, Wondwossen Amogne Degu, Workineh Shibeshi	2020	Original article	March 2017 to August 2017	Single center	Zewditu memorial hospital	Addis Ababa	Cross-sectional	To assess the prevalence and management of HAIs among patients admitted at Zewditu Memorial Hospital	Data was collected by four nurses from the respective wards using structured data abstraction format from patient medical charts. The data collectors were given training course of a day by the principal investigator.	Descriptive statistics	Zewditu Memorial Hospital is one of the 6 hospitals administered by the Addis Ababa health office. It is located in the central part of the city. It has a total of 885 staff, 580 of them are health professionals.	Not specified	Not specified	410	Empiric 386 (94.1%), Specific 24 (5.9%)	Culture and sensitivity was done for 24 (29.6%) patients. Of the 81 patients who developed HAIs, 54 (66.67%) of them were treated inappropriately. Physicians’ response for this variation was information gap, forgetfulness, affordability and availability issue of first line medications.	54/81= (66.7%)…n= 81 is the number of patients who had HAI	Wrong choice of medications 45/81= (53.6%), longer duration of antibiotics 16/81= (19.0%)	N/A	IDSA guidelines	Antiseptics used for patient preparation, methods used for equipment sterilization and type of anaesthesia used were not included due to resource shortage. We were unable investigate the relationship between the adequacy or inadequacy of treatments and clinical outcomes. Comparisons with other studies were difficult due to difference in hospital environment and settings.	This study is both QUALI and QUANTI chapters.	Medical (24.1%), pediatrics (42.6%), gyn/obs (13.0%) and surgical wards (20.3%)
	Antimicrobial use-related drug therapy problems and associated factors among patients in the medical ward of Wachemo University Nigist Eleni Mohammed Memorial Comprehensive Specialized Hospital, Southwest Ethiopia	Arega Adere, Amin Edao, Melaku Tesfaye and Zelalem Petros	2022	Original article	June 2021 to August 2021	Single center	WCUNEMMCSH	Southern Nations Nationalities People	Prospective cohort	To assessed the antimicrobial use-related DTPs among patients admitted to the medical ward of WCUNEMMCSH	Trained graduating class pharmacy students reviewed the medical records of patients to collect data.	Descriptive and inferential statistics	The hospital is a teaching hospital and serves about 1.5million people, along with neighboring zones and special woredas. The inpatient service is organ_x0002_ized into medical, surgical, pediatrics, and obstetrics and gynecology wards with 250 beds. Outpatient service includes hospital pharmacy, general ambulatory care, emergency department, and antiretroviral therapy clinics that serve the comm…	Cephalosporin, marcolids, floroqunolons	Ceftriaxone, azithromycin, ciprofloxacin	128	Not Specified	Among the study participants, at least one form of antimicrobial DTP occurred in (76.6%) of them. The most prevalent DTPs were unnecessary drug treatment in (32.8%), the need for additional drug treatment in (28.1%), and non-adherence in (23.4%) of the patients. There were a total of 288 antimicrobial drug orders. In multivariate logistic analysis, the length of hospital stay and the number of di…	98/128= (76.6%)	Unnecessary drug therapy 42/98=(42.6%), need for additional drug therapy 36/98=(36.7%), non-adherence 30/98= (30.6%), ADRs (actual/potential) 26/98= (26.5%) dosage too low 15/98= (15.3%) dosage too high 9/98= (9.2%) ineffective drug therapy 7/98= (7.1%)...One patient might have multiple inappropriate prescriptions (no enough information was given on the total number of inappropriate prescription).	The length of hospital stay (adjusted odds ratio (AOR)=2.97, 95% confidence interval (CI): 1.06–8.32; p=0.04) and the number of diagnosed diseases (AOR=3.10, 95% CI: 1.12–8.15, p=0.02) were predictors of antimicrobial use-related DTPs.	Ethiopian Standard Treatment Guideline for a General Hospital Guidelines, Antiretroviral Treatment in Adolescents and Adults in Ethiopia), evidence-based international clinical guidelines (Infection Diseases Society of America Antimicrobial Prophylaxis and Therapeutic Guidelines, World Health Organization Guidelines, Pharmacotherapy/Applied Thera_x0002_peutics textbooks	First, the shorter time used for the study limited the total sample size involved in the study, although we included all patients admitted to the medical ward during the study period that fulfilled the inclu_x0002_sion criteria and gave written consent to participate. Second, the study did not attempt to classify DTPs based on their severity levels, that is, mild, moderate, and severe. Third, the…	The precentage of non adherance and ADRs (actual/potential) contributed for higher rate of inappropriatness… I re calculated the percentages of the nature of inappropriate antibiotics.	Medical ward
	Antibiotic Prescription Pattern, Appropriateness, and Associated Factors in Patients Admitted to Pediatric Wards of Tibebe Ghion Specialized Hospital, Bahir Dar, North West Ethiopia	Habtemariam Alekaw, Dagninet Derebe, Wondim Melkam Melese, Malede Berihun Yismaw	2022	Original article	September 2020 to August 2021	Single center	Tibebe Ghion Specialized Hospita	Amhara	Cross-sectional	To assess the antibiotic prescribing practice, appropriateness, and associated factors among patients in the pediatric wards of TGSH	Data were collected from the medical records of patients on the pediatric wards using a pretested semistandard questionnaire. The data collection format contains the patients’ socio-demographic characteristics, patterns of antibiotics prescription, clinical information, and suspected factors associated with antibiotic prescribing patterns.	Descriptive and inferential statistics	TGSH is a teaching hospital of Bahir Dar University. The hospital currently provides inpatient and outpatient services for more than 7 million people in Amhara region and the surrounding Benishangul Gumuz region. The hospital provides pharmacy services, clinical laboratory services, surgery, gynecology and obstetrics, maternal and child health, emergency, and other healthcare services	Cephalosporin, glycopeptides, fluoroquinolones, macrolides, aminoglycoside, penicillins	Ceftriaxone, amoxicillin, crystalline penicillin, ampicillin, cloxacillin, ceftriaxone plus metronidazole, ampicillin plus gentamycin, ampicillin plus ceftriaxone, ceftriaxone plus vancomycin, ampicillin plus ceftriaxone plus metronidazole, ampicillin plus gentamycin plus ceftriaxone, ceftriaxone plus cephalexine, ampicillin plus ceftazidime, ampicillin plus ceftriaxone plus gentamycin, ampicilli…	279	Empiric 546 (88.9%), Prophylaxis 51 (8.3%), Specifc 14 (2.3%)	A high proportion (30.8%) of the pediatric patients was exposed to inappropriate treatment. Residence in rural areas and being 1 year old or younger were found to be independent determinants of inappropriate drug use.	86/279= (30.8%)	Unnecessary antibiotics 18/86= (20.8%), inappropriate duration 14/86= (16.1%), inappropriate dose 12/86= (14%), and inappropriate frequency 4/86= (4.7%). drug interactions were found in 11/86= (12.9%), contraindications 18/86= (20.8%)… the percentages are not clear	There was more inappropriate drug therapy in rural areas than urban ones (AOR=0.574, 95% CI=0.333– 0.989, P=0.046). Significant associations were observed between the appropriateness of antibiotic prescription and both the age of the patients and parental negligence. Patients aged <1 month (AOR=4.933, 95% CI=1.577–15.428, P=0.06). and 1 month to 1 year (AOR=3.18, 95% CI= 1.166–11.225, P=0.026) ha…	The WHO Pediatric Handbook 2nd ed, Nelson Textbook of Pediatrics 20th ed, and Ethiopian standard treatment guidelines for general hospitals	Nothing reported by the authors	Caution needed when considering the drug interation rate (Medscape?)	Pediatric ward
	Retrospective Drug Use Evaluation Of Antibiotics In Pediatric Ward Of Shambu General Hospital, Oromia Region, West Ethiopia	Firomsa Bekele, Kumera Bekele and Dinka Dugassa	2019	Original article	January 2018 to February 2018	Single center	Shambu General Hospital	Oromia	Cross-sectional	To evaluate the rationality of antibiotics use in Pediatric ward of Shambu General Hospital.	Data was collected retrospectivily from medical charts by using data collection format.	Descriptive statistics	Shambu hospital has different departments and wards like OPD, medical ward, gynecology and obstetrics ward, pediatrics ward and surgical ward. It delivers diversified health services and clinics including the emergency services, MCH. laboratory, X-ray, Physiotherapy and follow up of chronic disease like TB ,DM and HIV AIDS. The Hospital possesses outpatient, inpatient, emergency and ART pharmacie…	Penicillin, cephalosporin, aminoglycosides, sulphonamides, tetracycline	Gentamycin, ceftriaxone, ampicillin, cephalexin, crystalline penicillin, chrompenicol, amoxicillin, cloxacillin, cotrimoxazole	248	Not Specified	From the prescribed dosage regimen (88.57%), (75.35%) and (92.5%) were prescribed with appropriate dose, frequency and duration respectively.	244/600= (40.7%) n= 600 was the total number of prescription.	Under dose 10/244= (4.1%), Over dose 54/244= (22.1%%), Less frequent 133/244= (54.5%), More frequent 4/244= (1.6%), Duration shortened 12/244= (4.9%), duration prolonged 31/244= (12.3%)… I recalculate this section.	N/A	WHO antibiotics dosing for pediatrics, Ethiopian pediatric drug formulary and different books dealt with antibiotics in pediatrics	Nothing reported by the authors	Regarding drug interaction, most of the stuies including this one reported even minor type of interactions and they primarly used Medscape as drug interaction cheaker (issue of trustworthy)	Pediatric ward
	Evaluation of Antibiotics Use and Prescribing Error among Hospitalized Pediatric Patients in Nekemte Referral Hospital, Ethiopia	Ginenus Fekadu, Edao Sado, Suresh V. Chennupati and Getu Bayisa	2017	Original article	March 2013 to April 2013	Single center	Nekemte Referral Hospital	Oromia	Cross-sectional	To evaluate the use and prescribing error of antibiotics among hospitalized pediatrics in Nekemte Referral Hospital	The data collection tool was based on the prospective chart review with follow-up of the patients throughout their hospital stay. The information extracted comprises of the patients’ baseline demographics, clinical parameters and antibiotic use related characteristics. The data was collected by two clinical pharmacists after proper training on the data collection process and tools.	Descriptive statistics	The hospital is found in Oromia National Region State, Western Ethiopia. The hospital serves 2,028,680 populations.	Pencillins, cephalosporins, aminoglycosides	Amoxicillin, amoxicillin-clavulinic acid, ampicillin, ceftriaxone, cephalexin, gentamycin, chloramphenicol, cloxacillin, cotrimoxazole, crystalline penicillin, metronidazole, fortified procaine penicillin, tetanus anti-toxoid, Ampicillin plus gentamycin, ceftriaxone plus gentamycin, cephalexin plus gentamycin, cloxacillin plus chlorampenicol, chloramphenicol plus crystalline penicillin, cloxacill…	124	Empiric 225(85%), Kinetic 23(7.67%) prophylactic 22(7.33%)	Only 262(56.34%) of the prescribed antibiotics were prescribed with indication and appropriate dosage regimen while slightly less than half of them were not. The use of antibiotics on empirical basis was routine prescribing practices are- far greater number of antibiotics per patient and parenteral administration of antibiotics.	203/465= (43.6), n= 465 is number of prescriptions	Less frequent (20.54%), more frequent (3.78%), shourt duration (13.51%), prolonged duration (0.54%), no Indication (29.89%), drug interaction (60.4%)	N/A	Ethiopian pediatric drug formulary and WHO antibiotics pediatrics dosing guideline, WHO antibiotic prescribing indicators and Nelson text book of pediatrics.	Even though this study is the first in its kind in the current setup, it suffers from its study design, cross-sectional, and being conducted on relatively small sample size. However, it provides paramount importance to use it as tool for prudent use and choice of antibiotics, especially in this resource limited setting where irrationality of antimicrobial use was high.		Pediatric ward
	Assessment of the Appropriateness of Ceftazidime Use in a Tertiary Teaching Hospital, Northern Ethiopia	Teklu Gebrehiwot Gebremichael, Hiluf Hindeya Gebreyesus abd Alem Gebremariam	2019	Original article	February 2019 to April 2019	Single center	Ayder Comprehensive Specialized Hospital	Tigray	Cross-sectional	To assess the appropriateness of ceftazidime use and to identify areas of intervention to prevent inappropriate use in different wards of Ayder Compressive Specialized Hospital,	Data was collected prospectively from patient medication record chart scrutinized in order to pursue all ceftazidime use in the selected wards and data was collected by trained data collectors under the supervision of the investigator	Descriptive statistics	ACSH a tertiary and teaching hospital in Mekelle-Tigray, It started as a referral and specialized hospital in 2008 to a population of 8 million in the catchment areas of Tigray, Afar, and the South-eastern part of the Amhara regional states. It provides a broad range of medical services to both in-patient and out_x0002_patients. It also serves as a teaching hospital to several medical, dental, nu…	Cephalosporins	Ceftazidime	327	Empiric 275 (84%), Specific 52 (16%)	In the assessment of the appropriateness of ceftazidime use, 2,084 (70.8%) were appropriate. Appropriateness of indication was 295 (90.2%), the effectiveness of ceftazidime use was 221 (67.6%), correct dose of ceftazidime use was 264 (80.4%), and the correct frequency of ceftazidime use was 230 (70.3%). Its use was empiric in 275 participants (84.1%) and specific in 52 (15.9%) participants. The m…	859/2943= (29.2%), n= 2943 is the total number of prescription	Disease drug interaction 32/859= (3.7%), Any drug interaction 78/859 (9.1%), Inappropriateness of indication 32/859 (3.7%), Ineffectiveness of ceftazidime use for the indication 106/859= (12.3%), Incorrect dose 64/859= (7.5%), Incorrect frequency 97/859= (11.3%), expensive alternativeness 252/859= (29.3%), Unnecessary duplication 93/859= (10.8%), wrong duration 105/859= (12.2%). .. i recalculate …	N/A	Concurrent ceftazidime drug use evaluation with clinical pharmacy intervention. Hosp Formul. 1994;29(5):392–4, 399, 402–4	In this study, factors associated with inappropriate use of ceftazidime were not studied. Unlike with ceftriaxone use, studies were lacking on ceftazidime use, so a parallel comparison was not done with other study settings.	They conisder a broader elements to evaluate appropriatness like cost, disease drug interaction.	Medical wards (54.1%), pediatric wards (29.4%), intensive care unit (6.4%), neonatal intensive care unit (4.9%), and surgical ward (5.2%)
	Inappropriate Antibiotic Use Among Inpatients Attending Madda Walabu University Goba Referral Hospital, Southeast Ethiopia: Implication for Future Use	Mohammedaman Mama, Ayele Mamo, Heyder Usman, Bedru Hussen, Abduljewad Hussen, Geroma Morka	2020	Original article	September 2018 to April 2019	Single center	Madda Walabu University Goba Referral Hospital	Oromia	Cross-sectional	To assess the magnitude of inappropriate antimicrobial use among inpatients attending Madda Walabu University Goba Referral Hospital	The entire data collection tool was checked for possible errors and correc_x0002_tions were made as required. A suitable person (an experienced pharmacist) was engaged for patient card review retrospectively.	Descriptive statistics	The hospital is a teaching hospital located in Goba town and is the only referral hospital for the southeast part of the country.	Penicillins, cephalosporins, nitroimidazoles, glycopeptides, fluoroquinolones, macrolides, tetracyclines	Cloxacillin, ampicillin, augmentin, ceftriaxone, metronidazole, vancomycin, ciprofloxacin, azithromycin, erythromycin, doxycycline	471	Prophylaxis 81/ 471(17.2%), Empiric 390/471 (82.8%)	Of the total prescribed antibiotics, 142 (30.1%) had an inappropriate prescription. Genitourinary tract infections accounted for 42 (30.4%) of the inappropriate prescriptions due to the wrong dose and drugs. Cephalosporins were the most extensively prescribed class of antibiotics, 24.4% of which were inappropriately prescribed.	142/471= (30.1%)	Wrong drug 56/142= (39.4%), dosage form 86/142= (60.6%).	N/A	WHO guideline, American Society of Health System Pharmacists guidelines, Ethiopian standard treatment guideline of 2010 for general hospitals	The findings of this study cannot be generalized because it was conducted in a single hospital setting; in particular, these inpatients do not replicate the outpatient prescribing patterns.	regarding the nature of inappropriate prescribing, the authors reported about 60.6% of patients from inapporpriate catrgory had wrong dosage form (its not elaborated further, but I think they might want to say wrong dose, I understand from the context)	Not specific
	A retrospective review of antibiotic utilization in adult medical wards of a primary care hospital in Ethiopia	Zenaw Tessema, Chalachew Teshale, and Segewkal Hawaze	2014	Original article	January 17 to January 25, 2011	Single center	Finote Selam Hospital	Amhara	Cross-sectional	To assess the antibiotic utilization pattern in adult medical wards of FSH	Data was collected retrospectively by final year pharmacy and nursing students who were trained on the objectives and methods of study and were provided with EDL. Systematic random sampling method was used to select samples.	Descriptive statistics	The hospital serves more than 700,000 people in the catchment area.	Penicillins, cephalosporins, nitroimidazoles, aminoglycoside, fluoroquinolones, macrolides, tetracyclines	Ceftriaxone, amoxicillin, gentamicin, crystalline penicille, ciprofloxacin, ampicillin, doxycycline, cloxacillin, cotrimoxazole , amoxicillin- clavulanic acid, erythromycin, clarithromycin, ceftriaxone plus gentamicin, ampicillin plus gentamicin, crystalline penicillin plus gentamicin, amoxicillin plus clarithromycin, ceftriaxone plus cloxacillin	130	Not Specified	Out of 130 cards reviewed, 18.77% of prescribed antibiotics were inappropriately indicated. Correct frequency and duration were specified in 88.16% and 42.04% of the antibiotics respectively. Duration, dosage form, route and frequency were not specified in 57.96%, 10.20%, 8.57% and 6.53% of antibiotics respectively. Not specifying dosage form, route, and duration; prescription habit deviating fro…	Not reported	38/200= (18.77%), wrong indication, n= 200 is number of prescriptions	N/A	Ethiopian standard treatment guideline	Nothing reported by the authors	The issue here, its not clearly stated what does it mean inappropriate duration and frequncy; wheter it was prolonged or shortend.	Medical wards
	Half of Prescribed Antibiotics Are Not Needed: A Pharmacist-Led Antimicrobial Stewardship Intervention and Clinical Outcomes in a Referral Hospital in Ethiopia	Gebremedhin Beedemariam Gebretekle,Damen Haile Mariam, Workeabeba Abebe Taye, Atalay Mulu Fentie, Wondwossen Amogne Degu, Tinsae Alemayehu, Temesgen Beyene, Michael Libman, Teferi Gedif Fenta, Cedric P. Yansouni, Makeda Semret	2020	Original article	November 2017 to January 2019	Single center	Tikur Anbessa Specialized Hospital	Addis Ababa	Quasi-experimental study	To demonstrate the feasibility of a pharmacist-led laboratory-supported intervention at Tikur Anbessa Specialized Hospital in Addis Ababa, Ethiopia, and report on antimicrobial use and clinical outcomes associated with the intervention.	Training sessions(over a period of 2 weeks) to the clinical pharmacists on basic concepts of antibiotic therapy, with a focus on acceptable duration of treatment for common syndromes. They werefurther introduced to the microbiology laboratory and given basic training on laboratory report interpretation. We alsoconducted 30-minute information sessions for clinicians to explain the rationale, benef…	Descriptive statistics	TASH the largest referral and teaching hospital in Ethiopia and the site of an ongoing study on HAI funded by and in collaboration with the Research Institute of th e McGill University Health Centre. The hospital has 800 operational beds, of which 191 are dedicated to pediatric services, and provides tertiary medical, surgical and obstetrical care to 20,000 inpatients and 330,000 outpatients per …	Penicillins, cephalosporins, nitroimidazoles, aminoglycoside, fluoroquinolones, macrolides, tetracyclines, extended spectrum penicillins	Ceftriaxone, cefotaxime, vancomycin, cefepim, metronidazole, ampicillin, meropenem, gentamycin, ceftazidime, piperacillin_x0002_tazobactam, azithromycin, ciprofloxacin, ampicillin_x0002_sulbactam, cloxacillin, clindamycin, cefazolin	707	Not Specified	Ceftriaxone, vancomycin, cefepime, meropenem, and metronidazole were the most commonly prescribed antibiotics; 96% of the recommendations made by the AMS team were accepted. The AMS team recommended to discontinue antibiotic therapy in 54% of cases during the intervention period. Once the intervention ceased, total antimicrobial use increased by 51.6% and mean duration of treatment by 4.1 days/pa…	846/1264= (66.9%), n= 1264 is the total number of prescription.	N/A	N/A	Instittional based guidelines were used which were customized from the Sanford guide with Stewardship Assist, Antimicrobial Therapy, Inc, USA	Selection bias and lack of controls could have had a confounding effect on outcomes. We made efforts to limit our exclusion criteria only to patients whose discharge from hospital was imminent, and during both periods performed audits on cases identified by treating teams.	The study was not directly aimed to assess the inappropriate antibiotics prescribing practice however, it gives details of inappropriate prescribing practice and the intervention led by pharmacists AMS team against such practice.	Medical and pediatrics ward
	Drug Use Evaluation Of Ceftriaxone: The Case Of Ayder Referral Hospital, Mekelle, Ethiopia	Firehiwot Amare Abebe, Derbew Fikadu Berhe, Abera Hadgu Berhe, Hailemichael Zeru Hishe and Melaku Asfawuwessen Akaleweld	2012	Original article	July 2011 to September 2011	Single center	Ayder Referral Hospital	Tigray	Cross-sectional	To evaluate the use and appropriateness of ceftriaxone in different wards of Ayder Referral Hospital	Data collection format was developed according to WHO recommendation and validated to our context. It was pretested on thirty patients’ cards and the necessary changes made. The data was collected from medical records retrospectively.	Descriptive statistics	ARH is teaching Hospital of Mekelle University and the only Referral Hospital in Tigray Regional State.	Cephalosporins	Ceftriaxone	296	Prophylaxis 196/492 (39.8%), Emperic 296/492 (60.2%)	The use of ceftriaxone was appropriate only in 106 cases (35.8%) for the justification of use. Most of inappropriate uses were seen in terms of duration.	190/296= (62.2%)… but the calculated result is wrong it should be 64.2%	N/A	N/A	Ethiopian standard treatment guideline	Nothing reported by the authors	This article has state the percentage of inappprpriate ceftriaxone use without mentioning the nature or types of inapprorpate use parameters	Pediatrics ward (84.4%), gynecology and obstetrics (73.7%), ICU and emergency (66.7%) surgery (63.8%) and internal medicine (53%)
	Antibiotic Use Patterns at Jimma Medical Center in Southwest Ethiopia: A Call for Local Antibiogram-Guided Prescription	Mulatu Gashaw, Melkamu Berhane , Sisay Bekele, Tsegaye Melaku, Gemechu Lemmi, Legese Chelkeba, Tekle Wakjira, Getnet Tesfaw, Zeleke Mekonnen, Arne Kroidl, Andreas Wieser, Guenter Froeschl, Thomas Seeholzer, Solomon Ali and Esayas Kebede Gudina	2025	Original article	February 2019 and March 2019	Single center	Jimma University Medical Center	Oromia	Cross-sectional	To evaluate antibiotic use patterns among inpatients at Jimma Medical Center	Baseline data on demographics, clinical indications, and comorbidities were collected through patient interviews and medical record reviews. Details on the type, dose, duration, and route of antibiotics were obtained via daily record reviews. Antibiotic consumption rates were calculated using days of therapy per 100 patient-days.	Descriptive statistics	JMC an 800-bed tertiary care hospital in Southwest Ethiopia, in February and March 2019. The center provides health_x0002_care services in a catchment area with over 20 million inhabitants and has more than 20,000 inpatient admissions each year.	Penicillin, macrolide, cephalosporins, amphenicols, quinolones/fluoroquinolones, sulfonamides plus diaminopyrimidines, tetracyclines, aminoglycosides, nitroimidazoles, glycopeptides	Ampicillin, amoxicillin_x0002_plus clavulanic acid, cloxacillin, amoxicillin, azithromycin, clarithromycin, ceftriaxone, cefalexin, ceftazidime, chloramphenicol, ciprofloxacin, norfloxacin, trimethoprim_x0002_plus sulfamethoxazole, doxycycline, gentamicin, metronidazole, vancomycin	384	Emperic 270/384 (70.3%), Prophylaxis 114/384 (29.7%)	The study highlights critical issues in antibiotic prescribing at JMC, including over-reliance on “Watch” antibiotics predominatly ceftriaxone, limited use of AST results, and deviations from standard treatment guidelines. Addressing these challenges requires implementing antimicrobial stewardship programs, developing evidence-based local treatment guidelines, and strengthening and encouraging th…	202/384= (52.6%)...Pediatrics 116/158= (73.4%), adult 86/226= (38.1%)	N/A	N/A	Ethiopian standard treatment guideline	The reliance on data from a single tertiary care hospital limits the generalizability of findings to other settings, particularly primary care facilities where prescribing practices may differ. Additionally, the study’s observational design did not allow for a detailed assessment of the appropriate_x0002_ness of prescriptions based on clinical indications and patient outcomes. We also did not col…	The authors evaluated the appropratness of antibiotics uuse from the prespective of empiric antibiotic use alone. Additionally, none of the empirically prescribed antibiotics were supported by the antibiogram data observed in this study. And nothing has been reported about the type of inappropriatness.	Internal medicine, pediatrics, surgery, obstetrics and gynecology, and intensive care units.
	Drug Use Evaluation of Ceftriaxone in Ras-Desta Memorial General Hospital, Ethiopia	Oumer Sada Muhammed, Beshir Bedru Nasir	2020	Original article	May 2017 to April 2018	Single center	RDMGH	Addis Ababa	Cross-sectional	To evaluate ceftriaxone utilization in different wards of RDMGH	Data was collected retrospectively by 2 trained pharmacists through patients’ medical chart review by using patient data abstraction tool. The content of the data collection tool was designed to record patient information, disease condition, working diagnosis, abnormal laboratory tests, abnormal diagnostic results, culture and sensitivity results, information regarding administration of ceftriaxo…	Descriptive statistics	RDMGH which is one of the state owned public hospitals in the capital city of Ethiopia. The hospital provides a comprehensive medical service with its 550 staff, consisting of 246 medical staff and social work_x0002_ers, 98 technical and 206 administrative staff. The hospital has 168 beds in 5 inpatient wards (37 in gynecological and obstetric, 39 in surgical, 33 in medical, 19 in pediatric and 4…	Cephalosporins	Ceftriaxone	1079	Empiric 359 (59.7%), Prophylaxis 239 (39.8%)	Inappropriate use of ceftriaxone was observed among 237 (39.4%) patients with regard to indication, dose/frequency and duration. About half (49.3%) of the deviation from the guidelines was observed from surgical and gyneco_x0002_logic/obstetrics wards.	237/601= (39.4%)…Among 1,075 patients, only 601 of them received ceftriaxone.	Unaccepted use for prophylaxis 120/237= (50.6%), wrongly indicated 87/237= (36.7%), wrong duration 20/237= (8.4%), wrong dosage/frequency 10/237= (4.2%)	N/A	Ethiopian standard treatment guideline	Despite the large sample size in most departments, it was a retrospective cross-sectional study that may under esti_x0002_mate the rate of inappropriate use of ceftriaxone. In addi_x0002_tion, the evaluation was relied merely on the patients’ medical records for which practices might have actually been different.	Even if the title says ceftriaxone use evaluation about half of the patients enrolled did not take ceftriaxone.	Internal medicine (35.0%), surgery (35.4%), gynecology (15.6%), pediatrics (5.9%), emergency (8.0%)
	Appropriateness of antimicrobial selection for treatment of pneumonia in selected public hospitals of Eastern Ethiopia: A cross-sectional study	Abera Jambo, Dumessa Edessa, Fuad Adem and Tigist Gashaw	2023	Original article	May 1 and 31, 2021	Multicenter	Two hospitals; Hiwot Fana Comprehensive Specialized University Hospital and Jugal Hospital	Harari	Cross-sectional	To evaluate the appropriateness of antimicrobials used to treat pneumonia at HFCSUH and JH	Three pharmacists were assigned to each hospital. All the necessary information was obtained from the patients’ medical record cards retrospectively.	Descriptive and inferential statistics	HFCSUH which is a teaching hospital of Haramaya University and serves as a referral hospital for the entire Eastern part of Ethiopia.	Penicillin, macrolide, cephalosporins, amphenicols, fluoroquinolones, aminoglycosides, nitroimidazoles, glycopeptides	Ceftriaxone plus azithromycin, ceftriaxone, ceftriaxone plus vancomycin, ceftriaxone plus ampicillin, ampicillin plus gentamycin, vancomycin+ceftazidime, ceftriaxone plus metronidazole, ceftriaxone plus cloxacillin, crystalline penicillin, vancomycin plus cefepime	693	Empiric 693/693= (100%)	Of the total participants, 116 of them received an initial inappropriate antimicrobial regimen. Patients who were younger than 5 years, between 6 and 14 years, and older than 65years, with comorbid conditions and prescribed by medical interns were associated with an initial inappropriate antimicrobial use	116/693= (16.7%)	Prolonged therapy duration 62/116= (53.4%), incorrect drug selection 54/116= (46.6%)	Patients who were younger than 5 years (adjusted odds ratio=1.71; 95% confidence interval: 1.00–2.94), between 6 and 14 years (adjusted odds ratio=3.14; 95% confidence interval: 1.64–6.00), and older than 65years (adjusted odds ratio=2.97; 95% confidence interval: 1.07–2.66), with comorbid conditions (adjusted odds ratio=1.74; 95% confidence interval: 1.10–2.72) and prescribed by medical interns …	Ethiopian standard treatment guidelines for general hospitals and American Thoracic Society and the Infectious Diseases Society of America (ATS/IDSA).	Due to the nature of the study, only a few aspects of the regimen were evaluated.	Even if the study was conducted at two different sites the prevalence of inapprorpiate antibiotics used was reported merged.	Not specific
	Appropriateness and Pattern of Antibiotic Prescription in Pediatric Patients at Adigart General Hospital, Tigray, Ethiopia	Adane Yehualaw, Chernet Taferre, Abere Tilahun Bantie, and Desalegn Getnet Demsie	2021	Original article	December 2018 to April 2019	Single center	Adigart General Hospital	Tigray	Cross-sectional	To assess appropriateness and pattern of antibiotic prescription in pediatric patients at pediatric ward of Adigrat General Hospital.	Three nurses and 3 druggists were trained about the data collection process and were familiar with information included in the data abstraction format. Besides, two data collection supervisors were oriented on the data collection process and how to perform follow-up of data collectors.	Descriptive and inferential statistics	Adigrat General Hospital is serving as a teaching hospital and provides emergency, inpatient, and outpatient services for more than 1.2 million people. The hospital has four wards (internal medicine, pediatrics gynecology and obstetrics, and surgical ward) with around 240 beds.	Penicillin, macrolide, cephalosporins, amphenicols, fluoroquinolones, aminoglycosides, nitroimidazoles, glycopeptides	Ceftriaxone, cloxacillin, amoxicillin, ciprofloxacin, ampicillin, cotrimoxazole, chloramphenicol, clarithromycin, metronidazole, ceftriaxone plus amoxicillin, ampicillin plus gentamicin, ceftriaxone plus metronidazole, metronidazole plus cloxacillin, ceftriaxone plus cloxacillin plus metronidazole, ceftriaxone plus augmentin, ceftriaxone plus gentamicin, ceftriaxone plus ciprofloxacin, ceftriaxon…	692	Not Specified	The prescribing practices were not stick to WHO core indicators and standards. Inappropriate prescription of antibiotics was observed in 28.3% of patients. Advanced age of children, children aged between 6 to 10 years and 11-18 years, was the independent determinant of inappropriate drug use.	196/692= (28.3%)	Under dose 100/196= (51.2%), Over dose 26/196= (13.3%), less frequent 16/196= (8.2%), inappropriate duration 70/196= (35.7%), unnecessary antibiotic 22/196 (11.2%)… I recalculate the prevalences by considering the total inappropratness (196)… One patient might have multiple inappropriate prescriptions (no enough information was given on the total number of inappropriate prescription).	Advanced age of children, children aged between 6 to 10 years (AOR = 3:225; CI = 1:080 − 9:630; P = :036) and 11-18 years (AOR = 18:691; CI = 5:156 − 67:756; P = :000), was the independent determinant of inappropriate drug use.	Ethiopia Standard Treatment Guideline for General Hospitals, World Health Organization Guideline for Pediatric Illness	The assessment of core prescribing indicators was limited to antibiotic use. This may not show the actual practices in the pediatric population at the study setting. Besides, a retrospective nature of the study may affect the accuracy of results and cause difficulty to find out more predictor variables. Since the study focus on a single facility, results may not be generalized to all hospitals.	The study has included both inpatients and OPD	Pediatric ward
	Magnitude and determinants of drug-related problems among patients admitted to medical wards of southwestern Ethiopian hospitals: A multicenter prospective observational study	Firomsa BekeleI, Tesfaye Tsegaye, Efrem Negash, Ginenus Fekadu	2021	Original article	March 2020 to June 2020	Multicenter	Three settings, Mettu Karl Hospital (MKH), Bedele General Hospital (BGH) and Darimu General Hospital (DGH)	Oromia	Prospective cohort	To assess the magnitude of drug related problems and associated factors among patients admitted to the medical wards of selected Southwestern Ethiopian hospitals.	Four medical doctors, four nurses and four pharmacists were recruited for data collection. Additionally, three medical doctors and three pharmacists were assigned to supervise the data collection process. The supervisor and principal investigator were closely following the data collection process at the spot	Descriptive and inferential statistics	All are public hospitals, no further detail has been provided	Penicillin, cephalosporins, nitroimidazoles	Ceftriaxone, doxycycline, metronidazole, augumentin	313	Not Specified	A total of 331 DRPs were identified with an average 1.06 DRP per patient. The three-leading categories of DRPs were unnecessary prescription of drugs 92 (27.79%), non-adherence (17.22%) and dose too high (16.92%). The most common drugs associated with DRPs were ceftriaxone (28.37%), cimetidine (14.88%), and diclofenac (14.42%). The area of residence, hospital stay more than 7 days, poly pharmacy …	212/313= (67.7%)	Unnecessary drug therapy 92/212= (43.4%), non-adherence 57/212= (26.9%), dose too high 56/212=(26.4%), needs additional drug therapy 50/212= (23.6%), dose too low 38/212= (17.9%), Ineffective drug therapy30/212= (14.2%), ADR 8/212= (3.8%)… I have reclaculated the types of inappropriatness n= 212.	The area of residence (AOR = 2.550, 95CI%: 1.238–5.253, p = 0.011), hospital stay more than 7 days (AOR = 9.785, 95CI%: 4.668–20.511, p=0.001), poly pharmacy (AOR = 3.229, 95CI%: 1.433–7.278, p = 0.005) were predictors of drug-related problem in multivariable logistic regression analysis.	Ethiopia Standard Treatment Guideline for General Hospitals	First, the study was a cross-sec_x0002_tional study, which is difficult to determine the causal effect relationship. In addition, we only evaluate DTPs among patients admitted to the medical ward, which lacks generalizability. Finally, COVID-19 pandemic increased the stress of physicians and health workers to manage the patient’s drug therapy.		Medical ward
	Evaluation of Antibiotics Use and its Predictors at Pediatrics Ward of Jimma Medical Center: Hospital Based Prospective Cross-sectional Study	Aster Wakjira Garedow, Gorfineh Teshome Tesfaye	2022	Original article	April 2021 to November 2021	Single center	Jimma University Medical Centre	Oromia	Cross-sectional	To assess the use of antibiotics in inpatient settings at an Ethiopian teaching hospital providing tertiary care.	Pharmacists and general practitioners were trained to collect data following predesigned and pretested data collection formats. Antibiotics which were classified as J01 category (antibiotics for systemic use) under the ATC classification system were included in this study. Medical record of the patient was used to extract data on the antibiotics’ dosage regimen, age of patients, number of antibio…	Descriptive and inferential statistics	JMC is the only teaching and referral hospital in the southwest of Ethiopia with a bed capacity of 660 and a catchment population of over 20 million. Jimma Medical Center (JMC) is one of the oldest public hospitals in the country.	Penicillin, macrolide, cephalosporins, fluoroquinolones, aminoglycosides, nitroimidazoles, glycopeptides	Gentamycin, penicillin, ampicillin, ceftriaxone, cloxacillin, chloramphenico, metronidazole, amoxicillin, ceftazidime, azithromycin, Ampicillin plus gentamycin, ceftriaxone plus gentamycin, C.pencillin G plus chloramphenicol, ampicillin plus gentamycin plus metronidazole, ceftriaxone plus metronidazole, ampicillin plus gentamycin plus metronidazole, ceftriaxone plus ampicillin, ceftriaxone plus g…	402	Kinetic 135/581 (23.2%), Empirical treatment 351/581 (60.4%), Prophylactic treatment 95/581 (16.4%)	A higher percentage of participants 149 (22.41%) experienced inappropriate antibiotic usage as a result of inappropriate frequency. Pediatric patients stay in hospital ≥7 days, prescribed antibiotics ≥2 3.12 and prescribed empirical treatment types were independent predictors of inappropriate antibiotics use.	129/665= (19.2%)… n= 665 is the total number of prescription	Inappropriate dose 130 (19.55%), Inappropriate frequency 149 (22.41%), Inappropriate duration 125 (18.8%), Unnecessary antibiotic 129 (19.4%)… they have used the total number of prescription (n=635) to calcu;ate the prevalnces of each type. No information about the total number of inappropriate prescription alone.	Pediatric patients stay in hospital ≥7 days (AOR; 2.45, 95%CI: 2.32–5.34), prescribed antibiotics ≥2 3.12 (AOR: 3.12, 95%CI: 6.32–13.37) and prescribed empirical treatment types (AOR; 2.65, 95%CI: 4.23–8.87) were independent predictors of inappropriate antibiotics use.	Ethiopia Standard Treatment Guideline for General Hospitals, World Health Organization Guideline for Pediatric Illness	Nothing reported by the authors		Pediatric ward
	Evaluation of Ceftriaxone Utilization and Prescriber’s Opinion at Armed Forces Referral and Teaching Hospital, Addis Ababa, Ethiopia	Kelali Mehari	2017	Thesis	July 2015 and September 2015	Single center	Armed Forces Referral and Teaching Hospital	Addis Ababa	Cross-sectional	To evaluate the rational use of ceftriaxone at Armed Force Referral and Teaching Hospital	Data was collected retrospectively by three clinical pharmacists. The data collectors were trained for one day on how to familiarize them with the data abstraction format thereby to facilitate the data collection process.	Descriptive and inferential statistics	AFRTH is the only referral and teaching military hospital of the country. AFRTH is located in Addis Ababa, Ethiopia. It is organized under Health Main Directorate, Ministry of Defense. It provides medical services to members of the Ethiopian defense forces, their family and civil workers at the Ministry of Defense. AFRTH accepts referral cases from all the command referral hospitals including the…	Cephalosporins	Ceftriaxone	300	Empiric 188(62.7%), Specific 10(3.3%), Prophylactic 102(34%)	Ceftriaxone use was empiric in 62.7% cases. The most common indication for ceftriaxone use was surgical prophylaxis (34%). Most patients were dosed as 2 g/day (75.6%). The duration of therapy was found to be long in the range of 2-7 days (54.3%). Maintenance fluids were the most commonly co-administered medications (93.7%). Based on the interviewed physicians, the high utilization rate of ceftria…	257/300= (85.6%)	Inappropriate indication 144/257= (56.03%), drug-drug interaction111/257= (43.2%), inappropriate duration of treatment 106/257= (41.3%), inappropriate frequency 47/257= (18.3%), absence of culture and sensitivity test 45/257=(17.5%), 2/257= inappropriate dose (1.2%)... i have recalculated the types of inappropriatness based on n= 257	The odds of inappropriate use of ceftriaxone in empiric and prophylaxis treatment had increased by 93.1% (AOR=0.069, CI: 0.014, 0.35) and 99.8% (AOR=0.002, CI: 0.001, 0.024), respectively as compared to specific treatment	Ethiopian standard treatment guideline, American society of health system pharmacists and rational use of ceftriaxone prepared by, College of Health sciences, Addis Ababa University.	The hospital has no guideline on how to use antibiotics. As a result, the rational use of ceftriaxone was evaluated by using other institution guideline, a cross sectional study design was used which does not allow temporal relationship to be established, the study was not multi-centered caution should be applied in extrapolating the results of this study, the present study focused on medical, su…	Absence of culture and sensitivity test (17.7%)	Medical (80%), surgical (89.4%), gynecology and obstetrics (93.3%), orthopedic (90.5%), ICU (83.3%)
	Assessment of ceftriaxone use in Eastern Ethiopian Referral Hospital: A retrospective study	Hafte K, Tefera K, Azeb W, Yemsrach W, Ayda R	2018	Original article	December 2017 to January 2018	Single center	Dilchora Hospital	Dire Dawa	Cross-sectional	To evaluate the use of ceftriaxone by using performance improvement method that focuses on evaluation and improvement of drug use processes.	Five diploma nurses collected the data. We gave a half day training for the data collectors. To ensure the quality of data, the principal investigator checked the questionnaire for completeness and consistency daily.	Descriptive statistics	The Hospital provides comprehensive curative, preventive and rehabilitative service for around 1,000,000 people living in Dire Dawa and its surrounding community.	Cephalosporins	Ceftriaxone	174	Prophylaxis 38/174 (21.84%), Empiric136/174 (78.16%)	Out of the 174 patients on ceftriaxone, 43 (24.71%) were diagnosed CAP and 41 (23.56%) patients were used without indication. Majority of patients 71 (47.33%) were treated with ceftriaxone for 3-7 days followed by 49 (32.67%) for 8-14 days. ceftriaxone was found to be appropriate for the justification of use in 34 (19.56%) of patients.	140/174= (80.5%)	Indication 41/140= (29.29%), frequency 29/140= (20.71%), duration 70/140= (50.0%)	N/A	Ethiopian standard treatment guideline	Nothing reported by the authors		Medical (42.53%), gynecology and obstetrics (40.23%), surgury (6.9%), pediatric (4.6%), NICU and Orthopedics (5.74%)
	Evaluation of Ceftriaxone Use for Hospitalized Patients in Ethiopia: The Case of a Referral Hospital	Negese Sewagegn, G/Mariam Ayichew, Amsale Miskir, Asmamaw Degarege, Omer Mohammed, Tenaw Andualem	2017	Original article	April 2015 and June 2015	Single center	Felege Hiwot Referral Hospital in Ethiopia	Amhara	Cross-sectional	To evaluate the prescribing practices of ceftriaxone at inpatients, FelegeHiwot Referral Hospital in Ethiopia	A total of 130 patient medical records were reviewed retrospectively by using systematic random sampling technique and only 127 patient medical records contained complete information for evaluation.	Descriptive statistics	Felege Hiwot Comprehensive Specialized Hospital, currently provides comprehensive care to patients in need of pediatrics, medical, ophthalmological, surgical, gynecolog_x0002_ical, orthopedic, intensive care units, and a wide range of other settings.	Cephalosporins	Ceftriaxone	127	Not Specified	The overall evaluation of use of ceftriaxone was inappropriate in 89 cases (70.0%).	89/127= (70%)	Indication 6/89= (6.7%), dose 1/89= (1.1%), frequency 11/89= (12.4%), duration 60/89= (67.4%), contraindication 2/89=(2.2%), drug drug interaction 9/89= (10.1%)… I recalculated n= 89.	N/A	WHO guideline	Nothing reported by the authors		Surgical ward (43.3%), medical ward (22.8%), gynecology and obstetric (18.4%), pediatric (15.5%)
	Drug Use Evaluation Study of Ceftriaxone in Ras Desta Damtew Memorial Hospital 2022 GC	Azeb Werede, Duresa Endalew, Eden Habte, Getahun Derso, Hailu Desalegn, Sara Mamo, Sirgut Asrat, Teshome Hunde and Yitbarek Hailu	2023	Original article	March 2019 to Feburary 2020	Single center	Ras Desta Damtew Memorial Hospital	Addis Ababa	Cross-sectional	To assess the utilization of Ceftriaxone in Ras Desta Damtew Memorial Hospital from 1 March 2019 up to February 30, 2020.	The data was collected retrospectively from medical cards of patients	Descriptive statistics	RDMGH which is one of the state owned public hospitals in the capital city of Ethiopia. The hospital provides a comprehensive medical service with its 550 staff, consisting of 246 medical staff and social work_x0002_ers, 98 technical and 206 administrative staff. The hospital has 168 beds in 5 inpatient wards (37 in gynecological and obstetric, 39 in surgical, 33 in medical, 19 in pediatric and 4…	Cephalosporins	Ceftriaxone	399	Prophylaxis 108/399 (27.06%), Empiric 291/399 (72.93%)	110 study participants have received ceftriaxone while there is drug-drug interaction. From all study participants 124 patients took ceftriaxone for pneumonia indication, from all ordered ceftriaxone for different indication, duration, dose and frequency	227/399= (56.8%)	N/A (as per the disgnosis)	N/A	No specific guideline	The retrospective nature of the design was a bottleneck in extracting the required data from medical records. In addition, the evaluation was relied merely on the patients’ med	The authors declared the appropriatness as per indvidual diagnosis.	Medical (48.6%), surgical ward (33.8%), emergency (13.0%), gynecology and obstetric (3.24%)
	Assessment of Ceftriaxone Utilization in Different Wards of the Federal Police Referral Hospital in Ethiopia: A Retrospective Study	Tariku Shimels and Teferi Gedif Fenta	2016	Original article	May 2013 to April 2014	Single center	Federal Police Referral Hospital	Addis Ababa	Cross-sectional	To assess the utilization of ceftriaxone in different wards of the Federal Police Referral Hospital	The data was collected retrospectively from medical cards of patients	Descriptive and inferential statistics	The hospital has a total of 310 beds and is engaged in providing diagnostic and medical treatment to in-patients and out-patients.	Cephalosporins	Ceftriaxone	571	Prophylaxis 225/571 (39.4%), Empiric 346/571 (60.6%)	Overall evaluation of ceftriaxone therapy for indication, dose, frequency and duration revealed that 346 (60.6%) of the patient medication records were compliant to recommendations set in the guidelines. Among the co-prescribed medications; warfarin, heparin and doxycycline with potential drug-druginteraction with ceftriaxone were found to be concomitantly used. Days of hospital stay, type/paymen…	225/571= (39.4%)	N/A (as per the disgnosis), drug interaction (5.4%)	2-7days of hospital stay (AOR; 0.582, 95% CI, 0.349- 0.969) and free of charge medical service (AOR; 0.129, 95% CI, 0.047-0.351) were associated with a decrease in the compliance of ceftriaxone use to the guidelines. On the other hand, being admitted to gynaecology/obstetrics ward (AOR; 3.228, 95% CI, 1.590-6.555), medical ward (AOR; 3.085, 95% CI, 1.436-6.624) and paediatrics ward (AOR; 5.205, 9…	Ethiopian standard treatment guideline, American Society of Health-System Pharmacists and Infectious Diseases Society of America	The assessment is done based on a retrospective data and may not be devoid of the limitations of retrospective data collection techniques.	The authors declared the appropriatness as per indvidual diagnosis and it lucks clarity.	Not specific
	Appropriateness of ceftriaxone prescription: A case of Haramaya hospital Eastern Ethiopia	Debisa Taressa, Teshome Sosengo, Abera Jambo, Eyassu Mathewos, Jemal Abdella, Frehiwot Amare	2021	Original article	January 2018 to December 2019	Single center	Haramaya Hospital	Harari	Cross-sectional	To assess appropriateness of ceftriaxone prescription at Haramaya Hospital, East Hararghe and Eastern	Data were collected retrospectively from patient medication record cards containing ceftriaxone by using structured questionnaire. The questionnaire contains all relevant variables based on the objectives of the study, clinical information and pattern of ceftriaxone use.	Descriptive statistics	Haramaya Hospital is serving 1,143,909 peoples which come from two city administrations; Awaday and Haramaya city, and five woredas from Eastern Hararghe. Haramaya Hospital has four wards and 5 clinics	Cephalosporins	Ceftriaxone	215	Empiric 173( 80.5%), Kinetic 41 (19.1%), Prophylactic 1 (0.4%)	In current study, the 87% of Ceftriaxone prescription was used for appropriate indication. The 13% of Ceftriaxone prescription was for inappropriate indication. Incorrect duration (65.6%) and incorrect indication (13%)	28/215= (13%)	Incorrect duration 141 (65.6%), Incorrect indication 28 (13.0%), Incorrect dose 16 (7.4%), here the authors use the total number of patients (n=215) to calculate each types of inappropriatness… (table 4)	N/A	WHO treatment guideline	Nothing reported by the authors		Not specific
	Drug Use Evaluation of Ceftriaxone in Medical Ward of Mizan Aman General Hospital, Bench Maji Zone, South Western Ethiopia	Gudeta Duga Geresu, Tadele Mekuriya Yadesa and Berhanu Deres	2018	Original article	March 2012 to March 2015	Single center	Mizan Aman General Hospital	Southern Nations Nationalities People	Cross-sectional	To evaluate the utilization of ceftriaxone in medical ward of Mizan Aman general hospital	The data was collected retrospectively by two trained data collectors under supervision of the investigators.	Descriptive statistics	It is the only general hospital for Bench Maji Zone. It gives both inpatient and outpatient services. The hospital has different units such as internal medicine, pediatrics, Gynecology/Obstetrics, surgical ward, and hospital pharmacy with 171 health professionals.	Cephalosporins	Ceftriaxone	403	Not Specified	The use of ceftriaxone was appropriate only in 158 cases (39.2%). Most of inappropriate uses were seen in terms of duration of therapy (81.9%) followed by inappropriate dose (12.3%) and frequency (5.8%).	245/403= (60.8%)	Inappropriate duration 201/245= (82.0%), inappropritae dose30/245= (12.2%), inappropriate frequency 14/245=(5.7%)	N/A	Ethiopian standard treatment guideline	Nothing reported by the authors		Medical ward
	Retrospective Drug use Evaluation of Ceftriaxone In Resource Limited Setting In Case Of Bedele General Hospital, Ethiopia	Wakuma Wakene Jifar, Debisa Adugna, Bontu Gadisa, Gebiso Roba Debele, Tesfaye Tsegaye Admasu	2022	Preprint	July 2021 and December 32021	Single center	Bedele General Hospital	Oromia	Cross-sectional	To evaluate the utilization pattern of ceftriaxone at Medical Ward in Bedele General Hospital	Data was collected retrospectively by 2 trained pharmacists under supervision of the investigators and through patients’ medical chart review by using patient data abstraction tool. The content of the data collection tool was designed to record patient information, disease condition, working diagnosis, information regarding administration of ceftriaxone including its indication, dose, frequency o…	Descriptive statistics	Around 450,000 individuals are served by Bedele general Hospital and within Bedele general Hospital; there are numerous wards and clinics, including a medical ward, a surgery ward, a pediatric ward, a genecology and obstetrics ward, ANC clinic, dental clinics, TB clinic, and an ART clinic	Cephalosporins	Ceftriaxone	185	Empiric (95%), Prophylactic (5%)	The use of ceftriaxone was inappropriate in 185 cases (47.1%). Ceftriaxone was mainly used for the treatment of pneumonia condition (46.2%)	87/185= (47.1%)	Inappropriate duration 43/87= (49.4%), inappropriate frequency 14/87=(16.1%), inappropriate dose 9/87= (10.3%), inappropriate indication 21/87=(24.2%)	N/A	Ethiopia's Standard Treatment Guideline for General Hospital	Nothing reported by the authors	This article is a preprint	Medical ward
	Drug use evaluation of ceftriaxone in medical ward of Dessie Referral Hospital, North East Ethiopia	Getasew A. Ayinalem, Belayneh K. Gelaw, Abebe Z. Belay, Jimma L. Linjesa	2013	Original article	December 2011 to January 2013	Single center	Dessie Referral Hospital	Amhara	Cross-sectional	To evaluate the use of ceftriaxone in Dessie referral hospital.	The data was collected by using open filling in structured format and the data was recorded in the format from the patient medication records retrospectively	Descriptive statistics	Dessie referral hospital is the only referral hospital in Northeast Ethiopia. Among 165 health professionals are 13 specialists, 14 general practitioners, 3 Health officers, 6 anesthetists, 99 nurses (14 BSc. nurses, 80 diplomas, and 5 certificates), 12 mid wives (8 degree, 4 diploma), 12 pharmacists (3 degree, 9 diplomas).	Cephalosporins	Ceftriaxone	316	Not Specified	The use of ceftriaxone was appropriate only in 170 cases (55.8%) for the justification of use. Most of inappropriate uses were seen in terms of duration during treatment of pneumonia followed by frequency for the treatment of meningitis. Consistency of prescriber to the national standard treatment guideline was found to be low.	146/316= (46.2%)	Inappropriate duration 69/146= (47.3%), inappropriate frequency 35/146= (24.0%), inappropriate dose 33/146= (22.6%), inappropriate indication 9/146= (6.2%)	N/A	Ethiopia's Standard Treatment Guideline	Nothing reported by the authors		Medical ward
	Drug use evaluation (DUE) of Ceftriaxone injection in the in-patient wards of Felege Hiwot Referral Hospital (FHRH), Bahir Dar, North Ethiopia	Laychiluh Bantie	2014	Original article	March 2013 to May 2013	Single center	Felege Hiwot Referral Hospital	Amhara	Cross-sectional	To assessing the drug use pattern of Ceftriaxone injection in the in-patient wards of FHRH	Data was collected retrospectively with the data collection format by trained data collectors from in-patient patient information cards. The data collectors were medical interns who were trained for three days	Descriptive statistics	It is serving about the population being as the only referral hospital for many decades. At present FHRH, gives its services through its departments: pediatrics, gynecology and obstetrics, dermatology, ophthalmology, surgery, internal medicine, emergency department	Cephalosporins	Ceftriaxone	264	Not Specified	Considering indication, dose and duration together, about 61% of ceftriaxone use is appropriate. 20 (8%) of the patients received ceftriaxone for wrong indication. 34 (14%) and 44 (18%) of the patients took ceftriaxone with incorrect dose and duration, respectively. A total of 37 drugs were prescribed along with ceftriaxone injection. Normal saline (189), metronidazole (92) and azithromycin (32) …	103/264= (39%)	Under dose 14/244= (6%), over dose 20/244= (8.2%), short duration 18/244= (7.4%), longer duration26/244=(10.7%), wrong indication 20/244= (8.2%), drug interaction 15/244= (6.1%)… n= 244 is the number of patients on Ceftriaxone	N/A	Ethiopia's Standard Treatment Guideline	Nothing reported by the authors	It is not clear how the prevalences or percentages are calculated, the total figure is not summarised in the article.	Medical ward
	Evaluation of Ceftriaxone utilization in internal medicine wards of general hospitals in Addis Ababa, Ethiopia: a comparative retrospective study	Tariku Shimels, Arebu I Bilal and Anwar Mulugeta	2015	Original article	January 2014 to February 2014	Multicenter	Two hospitals; Hayat general hospital and Zewditu memorial hospital	Addis Ababa	Cross-sectional	To evaluate the appropriateness of ceftriaxone utilization in the medicine wards of general hospitals in Addis Ababa	Data was collected for information on assessment, sex, age, dose, frequency of administration, days of hos_x0002_pital stay, number of co-morbid conditions, number and type of co-prescribed drugs with ceftriaxone and duration of antibiotic therapy	Descriptive and inferential statistics	Hayat hospital is a privately owned general hospital located in Bole sub_x0002_city, Addis Ababa. It is established in 1999 and has a total number of 70 beds with an average of 346 daily patient flows Hayat medical college is an affiliate of the hospital that teaches in medicine and Bachelor ofScience in Nursing. The hospital also provides medical services on payment to the general population inc…	Cephalosporins	Ceftriaxone	477 (Zewditu=376 and Hayat= 101)	Zewditu= Prophylaxis 32/376 (8.5%), Empiric (91.5%)… Hayat= Prophylaxis 7/101(6.9%), Empiric 94/101 (93.06%)	Only 48.9 % in the public hospital and 44.6 % of records in the private hospital showed overall ceftriaxone use compliance to the guideline. Days of hospital stay was associated with appropriateness of ceftriaxone therapy.	Zewditu192/376= (51.1%) and Hayat, 56/101= (55.4%)	Zewditu= wrong indication 86/192= (44.8 %), wrong in dose, route, frequency or duration of administration 106/192 (55.2%). Hayat= wrong indication 34/56=(60.7%), wrong in dose, route, frequency or duration of administration 22/56 (39.3%).	Males have used antibiotics more appropriately than females [5.99 (Adjusted odd ration (AOR) 95% CI 2.00-7.98)], while employed study participants were used antibiotics more appropriately than nonemployees [7.29 (AOR 95% CI 1.34-9.58)]. Moreover, patients who received antibiotics after blood culture [2.74 (AOR 95% CI 1.09-8.37)] and cerebrospinal fluid culture [5.82 (AOR 95% CI 1.84-5.63)] were u…	Standard treatment guideline of Ethiopia for general hospitals	The evaluation was relied, merely, on the medication re_x0002_cords of patients/charts for which the drug use by the patient or administration by health care professional might have, pragmatically, been different.		Medical ward

## Sheet: Cut
A pharmacy co-ordinated therapeutic drug monitoring service: an assessment of some costs and benefits.	Rowett DS	1985	Australia	Observational	Pharmacy-led TDM vs service with external provider for some assays	Cost benefit	Hospital (300-bed, acute care, geriatric teaching hospital)		Digoxin, theophylline					Clinical pharmacist			Drug assay request forms designed to include relevant patient and dosing details (info for interpretation of results) Education also provided (eg nurses re:timing of sample collection) Assay resuults received and reviewed by CP Interpretation recorded and endorsed on request forms Results (if poss) delivered by CP who made recommendation Data supplemented by clinical pharmacists from other sources	Hospital			Number of assays performed	Costs estimated using modified byproduct accounting conventions (incl direct cots for assay reagents, biochemistry and pharmacy time, but excl staffing and capital costs) Cost per average assay figure reported (overall costs of reagents over 6 month period)	Observational (patient records, ward rounds)
